# Supplementary material for: Methyl (2Z)-3-[(4-nitro­phen­yl)carbamo­yl]prop-2-enoate
Source: Acta Crystallogr Sect E Struct Rep Online. 2010 Dec 11;67(Pt 1):o77. doi: 10.1107/S1600536810050956 (PMC3050372; doi:10.1107/S1600536810050956)
Supplement: Supplementary file 1 [file e-67-00o77-sup1.cif]

##############################################################################
###                                                                        ###
###        Electronic paper (Acta Crystallographica Section E)             ###
###                                                                        ###
##############################################################################
#                                                                            #
# This CIF contains the data in a paper accepted for publication in Acta     #
# Crystallographica Section E. It conforms to the requirements of Notes      #
# for Authors for Section E, and has been peer reviewed under the auspices   #
# of the IUCr Commission on Journals.                                        #
#                                                                            #
# Full details of the Crystallographic Information File format               #
# are given in the paper "The Crystallographic Information File (CIF):       #
# a New Standard Archive File for Crystallography" by S. R. Hall, F. H.      #
# Allen and I. D. Brown [Acta Cryst. (1991), A47, 655-685].                  #
#                                                                            #
# The current version of the core CIF dictionary is obtainable from          #
# ftp://ftp.iucr.org/pub/cif_core.dic. The current version number is 2.4.    #
#                                                                            #
# Software is freely available for graphical display of the structure(s) in  #
# this CIF.  For information consult the CIF home page http://www.iucr.org/  #
# cif/home.html                                                              #
#                                                                            #
# This file may be used for bona fide research purposes within the           #
# scientific community so long as proper attribution is given to the journal # 
# article from which it was obtained.                                        #
#                                                                            #
##############################################################################
                                             
data_global
_audit_creation_method     ?
_journal_date_recd_electronic     2010-11-20
_journal_date_accepted     2010-12-05
_journal_name_full     'Acta Crystallographica, Section E'
_journal_year     2011
_journal_volume     67
_journal_issue      1
_journal_page_first     o77
_journal_page_last     o77
_journal_paper_category     QO
_journal_coeditor_code     GK2328
_publ_contact_author
;
Muhammad Nawaz Tahir
University of Sargodha
Department of Physics
Sargodha
Pakistan
;
_publ_contact_author_email     'dmntahir_uos@yahoo.com'
_publ_contact_author_fax     '0092 48 32 22 121'
_publ_contact_author_phone     '0092 48 92 30 914'
_publ_section_title
;
Methyl (2<i>Z</i>)-3-[(4-nitrophenyl)carbamoyl]prop-2-enoate
;
loop_
    _publ_author_name
    _publ_author_address
    'Khurram Shahzad Munawar'
;
Department of Chemistry
Quaid-e-Azam University
Islamabad
Pakistan
;
    'Saqib Ali'
;
Department of Chemistry
Quaid-e-Azam University
Islamabad
Pakistan
;
    'Tahir, M. Nawaz'
;
Department of Physics
University of Sargodha
Sargodha
Pakistan
;
data_I
_audit_creation_method     SHELXL-97
_chemical_name_systematic
;
Methyl (2<i>Z</i>)-3-[(4-nitrophenyl)carbamoyl]prop-2-enoate
;
_chemical_name_common     ?
_chemical_formula_moiety     'C11 H10 N2 O5'
_chemical_formula_sum     'C11 H10 N2 O5'
_chemical_formula_iupac     'C11 H10 N2 O5'
_chemical_formula_weight     250.21
_symmetry_cell_setting     triclinic
_symmetry_space_group_name_H-M     'P -1'
_symmetry_space_group_name_Hall     '-P 1'
loop_
    _symmetry_equiv_pos_site_id
    _symmetry_equiv_pos_as_xyz
    1 x,y,z
    2 -x,-y,-z
_cell_length_a     6.8382(2)
_cell_length_b     7.7497(2)
_cell_length_c     11.8277(5)
_cell_angle_alpha     97.805(2)
_cell_angle_beta     92.119(2)
_cell_angle_gamma     114.4250(10)
_cell_volume     562.39(3)
_cell_formula_units_Z     2
_cell_measurement_reflns_used     1754
_cell_measurement_theta_min     3.15
_cell_measurement_theta_max     25.25
_cell_measurement_temperature     296(2)
_exptl_crystal_description     prism
_exptl_crystal_colour     'light green'
_exptl_crystal_size_max     0.35
_exptl_crystal_size_mid     0.26
_exptl_crystal_size_min     0.24
_exptl_crystal_density_diffrn     1.478
_exptl_crystal_density_meas     ?
_exptl_crystal_density_method     'not measured'
_exptl_crystal_F_000     260
_exptl_absorpt_coefficient_mu     0.119
_exptl_absorpt_correction_type     multi-scan
_exptl_absorpt_process_details     '(SADABS; Bruker, 2005)'
_exptl_absorpt_correction_T_min     0.897
_exptl_absorpt_correction_T_max     0.922
_exptl_special_details
;
;
_diffrn_ambient_temperature     296(2)
_diffrn_radiation_type     MoK\a
_diffrn_radiation_wavelength     0.71073
_diffrn_radiation_source     'fine-focus sealed tube'
_diffrn_radiation_monochromator     graphite
_diffrn_measurement_device_type     'Bruker Kappa APEXII CCD'
_diffrn_measurement_method     \w
_diffrn_detector_area_resol_mean     8.10
_diffrn_reflns_number     8150
_diffrn_reflns_av_R_equivalents     0.0203
_diffrn_reflns_av_sigmaI/netI     0.0183
_diffrn_reflns_theta_min     3.15
_diffrn_reflns_theta_max     25.25
_diffrn_reflns_theta_full     25.25
_diffrn_measured_fraction_theta_max     0.991
_diffrn_measured_fraction_theta_full     0.991
_diffrn_reflns_limit_h_min     -8
_diffrn_reflns_limit_h_max     8
_diffrn_reflns_limit_k_min     -9
_diffrn_reflns_limit_k_max     9
_diffrn_reflns_limit_l_min     -14
_diffrn_reflns_limit_l_max     14
_diffrn_standards_number     0
_diffrn_standards_interval_count     .
_diffrn_standards_interval_time     .
_diffrn_standards_decay_%     .
_refine_special_details
;
Refinement of <i>F</i>^2^ against ALL reflections. The weighted <i>R</i>-factor
<i>wR</i> and goodness of fit <i>S</i> are based on <i>F</i>^2^, conventional
<i>R</i>-factors <i>R</i> are based on <i>F</i>, with <i>F</i> set to zero for
negative <i>F</i>^2^. The threshold expression of <i>F</i>^2^ >
\s(<i>F</i>^2^) is used only for calculating <i>R</i>-factors(gt) <i>etc</i>.
and is not relevant to the choice of reflections for refinement.
<i>R</i>-factors based on <i>F</i>^2^ are statistically about twice as large
as those based on <i>F</i>, and <i>R</i>- factors based on ALL data will be
even larger.
;
_reflns_number_total     2021
_reflns_number_gt     1754
_reflns_threshold_expression     I>2\s(I)
_refine_ls_structure_factor_coef     Fsqd
_refine_ls_matrix_type     full
_refine_ls_R_factor_all     0.0406
_refine_ls_R_factor_gt     0.0347
_refine_ls_wR_factor_gt     0.0919
_refine_ls_wR_factor_ref     0.0965
_refine_ls_goodness_of_fit_ref     1.079
_refine_ls_restrained_S_all     1.079
_refine_ls_number_reflns     2021
_refine_ls_number_parameters     164
_refine_ls_number_restraints     0
_refine_ls_hydrogen_treatment     constr
_refine_ls_weighting_scheme     calc
_refine_ls_weighting_details
         'calc w=1/[\s^2^(Fo^2^)+(0.0475P)^2^+0.1010P] where P=(Fo^2^+2Fc^2^)/3'
_atom_sites_solution_hydrogens     geom
_atom_sites_solution_primary     direct
_atom_sites_solution_secondary     difmap
_refine_ls_shift/su_max     0.000
_refine_ls_shift/su_mean     0.000
_refine_diff_density_max     0.142
_refine_diff_density_min     -0.154
loop_
    _atom_type_symbol
    _atom_type_description
    _atom_type_scat_dispersion_real
    _atom_type_scat_dispersion_imag
    _atom_type_scat_source
    'C' 'C' 0.0033 0.0016
                         'International Tables Vol C Tables 4.2.6.8 and 6.1.1.4'
    'H' 'H' 0.0000 0.0000
                         'International Tables Vol C Tables 4.2.6.8 and 6.1.1.4'
    'N' 'N' 0.0061 0.0033
                         'International Tables Vol C Tables 4.2.6.8 and 6.1.1.4'
    'O' 'O' 0.0106 0.0060
                         'International Tables Vol C Tables 4.2.6.8 and 6.1.1.4'
_computing_data_collection     'APEX2 (Bruker, 2009)'
_computing_cell_refinement     'SAINT (Bruker, 2009)'
_computing_data_reduction     'SAINT (Bruker, 2009)'
_computing_structure_solution     'SHELXS97 (Sheldrick, 2008)'
_computing_structure_refinement     'SHELXL97 (Sheldrick, 2008)'
_computing_molecular_graphics
                  'ORTEP-3 for Windows (Farrugia, 1997) and PLATON (Spek, 2009)'
_computing_publication_material
;
WinGX (Farrugia, 1999) and PLATON (Spek, 2009)
;
loop_
    _atom_site_type_symbol
    _atom_site_label
    _atom_site_fract_x
    _atom_site_fract_y
    _atom_site_fract_z
    _atom_site_U_iso_or_equiv
    _atom_site_thermal_displace_type
    _atom_site_calc_flag
    _atom_site_refinement_flags
    _atom_site_occupancy
    O O1 0.14198(15) 0.84577(15) 0.41306(9) 0.0545(3) Uani . . 1.000
    O O2 0.10967(16) 1.06232(16) 0.31587(9) 0.0568(4) Uani . . 1.000
    O O3 0.34399(14) 0.84813(15) 0.17681(8) 0.0518(3) Uani . . 1.000
    O O4 0.5882(2) 0.46462(19) -0.33243(11) 0.0766(5) Uani . . 1.000
    O O5 0.92706(19) 0.55754(18) -0.28426(12) 0.0743(5) Uani . . 1.000
    N N1 0.70053(17) 0.91905(18) 0.16737(10) 0.0484(4) Uani . . 1.000
    N N2 0.7481(2) 0.54311(18) -0.26298(12) 0.0567(5) Uani . . 1.000
    C C1 -0.0900(3) 0.7351(3) 0.39699(17) 0.0670(6) Uani . . 1.000
    C C2 0.2191(2) 1.0025(2) 0.36544(11) 0.0433(4) Uani . . 1.000
    C C3 0.4580(2) 1.1052(2) 0.39010(12) 0.0467(4) Uani . . 1.000
    C C4 0.5981(2) 1.0757(2) 0.32569(12) 0.0467(4) Uani . . 1.000
    C C5 0.5316(2) 0.9364(2) 0.21728(12) 0.0422(4) Uani . . 1.000
    C C6 0.6983(2) 0.8127(2) 0.06154(12) 0.0429(4) Uani . . 1.000
    C C7 0.5276(2) 0.7463(2) -0.02453(12) 0.0461(5) Uani . . 1.000
    C C8 0.5423(2) 0.6543(2) -0.12949(12) 0.0476(4) Uani . . 1.000
    C C9 0.7270(2) 0.6289(2) -0.14903(13) 0.0466(4) Uani . . 1.000
    C C10 0.8956(2) 0.6898(2) -0.06399(14) 0.0542(5) Uani . . 1.000
    C C11 0.8810(2) 0.7806(2) 0.04099(14) 0.0537(5) Uani . . 1.000
    H H1 0.82501 0.98188 0.20614 0.0581 Uiso . . 1.000
    H H1A -0.15939 0.81926 0.41485 0.1005 Uiso . . 1.000
    H H1B -0.13094 0.64057 0.44679 0.1005 Uiso . . 1.000
    H H1C -0.13336 0.67204 0.31868 0.1005 Uiso . . 1.000
    H H3 0.51277 1.19737 0.45606 0.0560 Uiso . . 1.000
    H H4 0.74467 1.14518 0.34934 0.0560 Uiso . . 1.000
    H H7 0.40353 0.76407 -0.01099 0.0553 Uiso . . 1.000
    H H8 0.42826 0.60944 -0.18708 0.0571 Uiso . . 1.000
    H H11 1.01806 0.66940 -0.07773 0.0651 Uiso . . 1.000
    H H12 0.99377 0.82118 0.09894 0.0644 Uiso . . 1.000
loop_
    _atom_site_aniso_label
    _atom_site_aniso_U_11
    _atom_site_aniso_U_22
    _atom_site_aniso_U_33
    _atom_site_aniso_U_12
    _atom_site_aniso_U_13
    _atom_site_aniso_U_23
    O1 0.0396(5) 0.0613(7) 0.0579(6) 0.0170(5) 0.0001(4) 0.0103(5)
    O2 0.0425(6) 0.0708(7) 0.0618(7) 0.0301(5) -0.0034(5) 0.0087(5)
    O3 0.0288(5) 0.0674(7) 0.0542(6) 0.0187(5) -0.0003(4) 0.0006(5)
    O4 0.0659(8) 0.0831(9) 0.0654(8) 0.0238(7) 0.0026(6) -0.0111(7)
    O5 0.0610(7) 0.0715(8) 0.0904(9) 0.0299(6) 0.0290(6) 0.0013(7)
    N1 0.0273(5) 0.0678(8) 0.0473(7) 0.0184(5) -0.0002(4) 0.0069(6)
    N2 0.0524(8) 0.0481(7) 0.0670(9) 0.0186(6) 0.0162(7) 0.0070(6)
    C1 0.0427(9) 0.0682(11) 0.0792(12) 0.0157(8) 0.0089(8) 0.0018(9)
    C2 0.0382(7) 0.0559(8) 0.0360(7) 0.0230(6) 0.0007(5) -0.0013(6)
    C3 0.0389(7) 0.0549(8) 0.0425(7) 0.0184(6) -0.0043(5) 0.0032(6)
    C4 0.0312(7) 0.0570(8) 0.0477(8) 0.0145(6) -0.0022(5) 0.0103(6)
    C5 0.0318(7) 0.0542(8) 0.0432(7) 0.0194(6) 0.0025(5) 0.0134(6)
    C6 0.0301(6) 0.0509(8) 0.0476(8) 0.0154(6) 0.0051(5) 0.0133(6)
    C7 0.0318(7) 0.0601(9) 0.0507(8) 0.0225(6) 0.0045(5) 0.0130(7)
    C8 0.0369(7) 0.0543(8) 0.0500(8) 0.0175(6) 0.0005(6) 0.0100(7)
    C9 0.0399(7) 0.0435(8) 0.0553(8) 0.0151(6) 0.0115(6) 0.0110(6)
    C10 0.0334(7) 0.0630(9) 0.0693(10) 0.0233(7) 0.0100(7) 0.0101(8)
    C11 0.0306(7) 0.0705(10) 0.0599(9) 0.0217(7) 0.0005(6) 0.0103(7)
_geom_special_details
;
Bond distances, angles <i>etc</i>. have been calculated using the rounded
fractional coordinates. All su's are estimated from the variances of the
(full) variance-covariance matrix. The cell e.s.d.'s are taken into account in
the estimation of distances, angles and torsion angles
;
loop_
    _geom_bond_atom_site_label_1
    _geom_bond_atom_site_label_2
    _geom_bond_site_symmetry_1
    _geom_bond_site_symmetry_2
    _geom_bond_distance
    _geom_bond_publ_flag
    O1 C1 . . 1.448(2) no
    O1 C2 . . 1.3224(18) no
    O2 C2 . . 1.2029(19) no
    O3 C5 . . 1.2177(18) no
    O4 N2 . . 1.220(2) no
    O5 N2 . . 1.221(2) no
    N1 C5 . . 1.363(2) no
    N1 C6 . . 1.3980(18) no
    N2 C9 . . 1.459(2) no
    N1 H1 . . 0.8600 no
    C2 C3 . . 1.488(2) no
    C3 C4 . . 1.318(2) no
    C4 C5 . . 1.480(2) no
    C6 C11 . . 1.395(2) no
    C6 C7 . . 1.392(2) no
    C7 C8 . . 1.374(2) no
    C8 C9 . . 1.379(2) no
    C9 C10 . . 1.378(2) no
    C10 C11 . . 1.370(2) no
    C1 H1A . . 0.9600 no
    C1 H1B . . 0.9600 no
    C1 H1C . . 0.9600 no
    C3 H3 . . 0.9300 no
    C4 H4 . . 0.9300 no
    C7 H7 . . 0.9300 no
    C8 H8 . . 0.9300 no
    C10 H11 . . 0.9300 no
    C11 H12 . . 0.9300 no
loop_
    _geom_contact_atom_site_label_1
    _geom_contact_atom_site_label_2
    _geom_contact_distance
    _geom_contact_site_symmetry_1
    _geom_contact_site_symmetry_2
    _geom_contact_publ_flag
    O1 O3 3.1615(14) . . no
    O1 O5 3.1218(17) . 2_665 no
    O1 C3 3.3877(18) . 2_676 no
    O1 C4 3.3565(18) . 2_676 no
    O2 C9 3.1785(18) . 2_675 no
    O2 O3 3.1114(16) . . no
    O2 N1 2.9467(17) . 1_455 no
    O2 N2 2.9652(17) . 2_675 no
    O2 O5 3.1282(18) . 2_675 no
    O3 O1 3.1615(14) . . no
    O3 C11 3.3020(19) . 1_455 no
    O3 C7 2.8983(17) . . no
    O3 O2 3.1114(16) . . no
    O3 C2 2.7201(17) . . no
    O3 N2 3.1522(17) . 2_665 no
    O4 C5 3.363(2) . 2_665 no
    O4 C1 3.116(3) . 2_565 no
    O5 O1 3.1218(17) . 2_665 no
    O5 O2 3.1282(18) . 2_675 no
    O5 C1 3.089(3) . 2_665 no
    O1 H4 2.8700 . 2_676 no
    O2 H1C 2.7900 . . no
    O2 H1A 2.4900 . . no
    O2 H12 2.8300 . 1_455 no
    O2 H1 2.1100 . 1_455 no
    O2 H4 2.8500 . 1_455 no
    O3 H12 2.4500 . 1_455 no
    O3 H7 2.3300 . . no
    O4 H1A 2.8700 . 2_565 no
    O4 H1C 2.8600 . 2_565 no
    O4 H3 2.9000 . 1_544 no
    O4 H8 2.4600 . . no
    O5 H11 2.4400 . . no
    O5 H1C 2.6900 . 2_665 no
    O5 H4 2.7000 . 2_775 no
    N1 O2 2.9467(17) . 1_655 no
    N2 O2 2.9652(17) . 2_675 no
    N2 O3 3.1522(17) . 2_665 no
    C1 O4 3.116(3) . 2_565 no
    C1 O5 3.089(3) . 2_665 no
    C1 C2 3.595(2) . 2_576 no
    C2 O3 2.7201(17) . . no
    C2 C1 3.595(2) . 2_576 no
    C3 O1 3.3877(18) . 2_676 no
    C3 C3 3.400(2) . 2_676 no
    C4 O1 3.3565(18) . 2_676 no
    C5 O4 3.363(2) . 2_665 no
    C6 C8 3.523(2) . 2_665 no
    C7 O3 2.8983(17) . . no
    C8 C6 3.523(2) . 2_665 no
    C9 O2 3.1785(18) . 2_675 no
    C11 C11 3.404(2) . 2_775 no
    C11 O3 3.3020(19) . 1_655 no
    C2 H1A 2.9000 . 2_576 no
    C5 H7 2.7800 . . no
    H1 O2 2.1100 . 1_655 no
    H1 H4 2.2000 . . no
    H1 H12 2.3100 . . no
    H1A O2 2.4900 . . no
    H1A O4 2.8700 . 2_565 no
    H1A C2 2.9000 . 2_576 no
    H1C O2 2.7900 . . no
    H1C O4 2.8600 . 2_565 no
    H1C O5 2.6900 . 2_665 no
    H1C H8 2.5400 . 2_565 no
    H3 O4 2.9000 . 1_566 no
    H4 O2 2.8500 . 1_655 no
    H4 H1 2.2000 . . no
    H4 O1 2.8700 . 2_676 no
    H4 O5 2.7000 . 2_775 no
    H7 O3 2.3300 . . no
    H7 C5 2.7800 . . no
    H7 H11 2.4900 . 1_455 no
    H8 O4 2.4600 . . no
    H8 H1C 2.5400 . 2_565 no
    H11 O5 2.4400 . . no
    H11 H7 2.4900 . 1_655 no
    H12 O2 2.8300 . 1_655 no
    H12 O3 2.4500 . 1_655 no
    H12 H1 2.3100 . . no
loop_
    _geom_angle_atom_site_label_1
    _geom_angle_atom_site_label_2
    _geom_angle_atom_site_label_3
    _geom_angle_site_symmetry_1
    _geom_angle_site_symmetry_2
    _geom_angle_site_symmetry_3
    _geom_angle
    _geom_angle_publ_flag
    C1 O1 C2 . . . 116.39(13) no
    C5 N1 C6 . . . 128.61(13) no
    O4 N2 O5 . . . 123.51(15) no
    O4 N2 C9 . . . 118.66(14) no
    O5 N2 C9 . . . 117.81(14) no
    C5 N1 H1 . . . 116.00 no
    C6 N1 H1 . . . 116.00 no
    O2 C2 C3 . . . 124.08(13) no
    O1 C2 O2 . . . 124.52(14) no
    O1 C2 C3 . . . 111.18(12) no
    C2 C3 C4 . . . 125.07(13) no
    C3 C4 C5 . . . 122.68(14) no
    O3 C5 C4 . . . 122.79(13) no
    N1 C5 C4 . . . 113.42(13) no
    O3 C5 N1 . . . 123.79(13) no
    C7 C6 C11 . . . 119.37(13) no
    N1 C6 C7 . . . 122.98(14) no
    N1 C6 C11 . . . 117.58(13) no
    C6 C7 C8 . . . 119.98(14) no
    C7 C8 C9 . . . 119.67(14) no
    N2 C9 C10 . . . 119.33(14) no
    N2 C9 C8 . . . 119.49(13) no
    C8 C9 C10 . . . 121.14(14) no
    C9 C10 C11 . . . 119.34(14) no
    C6 C11 C10 . . . 120.46(14) no
    O1 C1 H1A . . . 109.00 no
    O1 C1 H1B . . . 109.00 no
    O1 C1 H1C . . . 109.00 no
    H1A C1 H1B . . . 109.00 no
    H1A C1 H1C . . . 109.00 no
    H1B C1 H1C . . . 109.00 no
    C2 C3 H3 . . . 117.00 no
    C4 C3 H3 . . . 117.00 no
    C3 C4 H4 . . . 119.00 no
    C5 C4 H4 . . . 119.00 no
    C6 C7 H7 . . . 120.00 no
    C8 C7 H7 . . . 120.00 no
    C7 C8 H8 . . . 120.00 no
    C9 C8 H8 . . . 120.00 no
    C9 C10 H11 . . . 120.00 no
    C11 C10 H11 . . . 120.00 no
    C6 C11 H12 . . . 120.00 no
    C10 C11 H12 . . . 120.00 no
loop_
    _geom_torsion_atom_site_label_1
    _geom_torsion_atom_site_label_2
    _geom_torsion_atom_site_label_3
    _geom_torsion_atom_site_label_4
    _geom_torsion_site_symmetry_1
    _geom_torsion_site_symmetry_2
    _geom_torsion_site_symmetry_3
    _geom_torsion_site_symmetry_4
    _geom_torsion
    _geom_torsion_publ_flag
    C1 O1 C2 O2 . . . . 4.0(2) no
    C1 O1 C2 C3 . . . . 178.82(13) no
    C5 N1 C6 C7 . . . . 17.9(2) no
    C5 N1 C6 C11 . . . . -165.10(14) no
    C6 N1 C5 O3 . . . . 4.5(2) no
    C6 N1 C5 C4 . . . . -174.85(13) no
    O5 N2 C9 C10 . . . . -12.0(2) no
    O5 N2 C9 C8 . . . . 165.51(14) no
    O4 N2 C9 C10 . . . . 169.43(14) no
    O4 N2 C9 C8 . . . . -13.0(2) no
    O1 C2 C3 C4 . . . . 90.27(17) no
    O2 C2 C3 C4 . . . . -94.83(19) no
    C2 C3 C4 C5 . . . . 1.5(2) no
    C3 C4 C5 O3 . . . . 4.5(2) no
    C3 C4 C5 N1 . . . . -176.21(14) no
    N1 C6 C7 C8 . . . . 175.40(14) no
    C11 C6 C7 C8 . . . . -1.6(2) no
    N1 C6 C11 C10 . . . . -175.18(13) no
    C7 C6 C11 C10 . . . . 2.0(2) no
    C6 C7 C8 C9 . . . . -0.2(2) no
    C7 C8 C9 N2 . . . . -175.78(13) no
    C7 C8 C9 C10 . . . . 1.7(2) no
    N2 C9 C10 C11 . . . . 176.17(13) no
    C8 C9 C10 C11 . . . . -1.3(2) no
    C9 C10 C11 C6 . . . . -0.5(2) no
loop_
    _geom_hbond_atom_site_label_D
    _geom_hbond_atom_site_label_H
    _geom_hbond_atom_site_label_A
    _geom_hbond_site_symmetry_A
    _geom_hbond_distance_DH
    _geom_hbond_distance_HA
    _geom_hbond_distance_DA
    _geom_hbond_angle_DHA
    _geom_hbond_publ_flag
    N1 H1 O2 1_655 0.86 2.11 2.9467(17) 164 yes
    C7 H7 O3 . 0.93 2.33 2.8983(17) 119 yes
    C11 H12 O3 1_655 0.93 2.45 3.3020(19) 152 yes
