# Supplementary material for: Methyl (2Z)-3-[(4-nitro­phen­yl)carbamo­yl]prop-2-enoate
Source: Acta Crystallogr Sect E Struct Rep Online. 2010 Dec 11;67(Pt 1):o77. doi: 10.1107/S1600536810050956 (PMC3050372; doi:10.1107/S1600536810050956)
Supplement: Supplementary file 2 [file e-67-00o77-Isup2.hkl]

#
# h,k,l, Fc-squared, Fo-squared, sigma(Fo-squared) and status flag
#
data_I
_shelx_title ' L5VCL in P-1'
_shelx_refln_list_code          4
_shelx_F_calc_maximum       43.35
_exptl_crystal_F_000       260.00
_reflns_d_resolution_high  0.8331
 
loop_
 _symmetry_equiv_pos_as_xyz
 'x, y, z'
 '-x, -y, -z'
 
_cell_length_a     6.8382
_cell_length_b     7.7497
_cell_length_c    11.8277
_cell_angle_alpha  97.805
_cell_angle_beta   92.119
_cell_angle_gamma 114.425
 
_shelx_F_squared_multiplier     1.000
 
loop_
 _refln_index_h
 _refln_index_k
 _refln_index_l
 _refln_F_squared_calc
 _refln_F_squared_meas
 _refln_F_squared_sigma
 _refln_observed_status
   1   0   0      256.59      246.94      2.06 o
   2   0   0       50.83       57.81      0.56 o
   3   0   0      171.61      181.19      1.62 o
   4   0   0       84.54       83.28      0.89 o
   5   0   0      327.47      324.11      3.23 o
   6   0   0       25.49       24.12      0.53 o
   7   0   0        6.71        6.23      0.49 o
  -7   1   0        0.98        0.31      0.21 o
  -6   1   0       47.79       46.16      0.79 o
  -5   1   0       91.62       91.69      1.00 o
  -4   1   0        0.04       -0.07      0.08 o
  -3   1   0       10.82       12.15      0.23 o
  -2   1   0      186.47      180.40      1.55 o
  -1   1   0      468.57      443.07      5.29 o
   1   1   0     1398.79     1418.63     40.23 o
   2   1   0      509.20      519.74      4.37 o
   3   1   0      153.80      158.45      1.62 o
   4   1   0      116.86      114.37      1.18 o
   5   1   0      178.34      169.14      1.96 o
   6   1   0      238.74      255.14      3.19 o
   7   1   0        0.03        0.62      0.39 o
  -8   2   0        1.41        2.01      0.36 o
  -7   2   0        7.94        9.71      0.42 o
  -6   2   0      150.44      149.46      1.65 o
  -5   2   0      197.47      191.43      1.98 o
  -4   2   0       19.28       23.17      0.34 o
  -3   2   0        0.01       -0.09      0.06 o
  -2   2   0      356.03      307.70      2.15 o
   0   2   0      126.67      118.63      1.70 o
   1   2   0       55.77       63.06      0.73 o
   2   2   0        0.32        0.59      0.13 o
   3   2   0       18.85       23.05      0.53 o
   4   2   0       32.56       34.13      0.51 o
   5   2   0       19.52       20.39      0.74 o
   6   2   0        0.10        0.27      0.39 o
  -8   3   0        0.04       -0.11      0.27 o
  -7   3   0        1.14        0.57      0.20 o
  -6   3   0      109.87      111.20      1.48 o
  -5   3   0       97.48       97.78      1.07 o
  -4   3   0      304.76      321.63      3.03 o
  -3   3   0      587.75      623.10      5.33 o
  -2   3   0      154.86      163.08      1.25 o
  -1   3   0      166.33      153.47      1.79 o
   0   3   0      180.09      181.20      2.13 o
   1   3   0        7.44        8.70      0.20 o
   2   3   0        4.02        5.62      0.21 o
   3   3   0        1.30        1.21      0.32 o
   4   3   0        6.14        4.79      0.39 o
   5   3   0       15.08       14.67      0.79 o
  -8   4   0       14.15       15.57      1.19 o
  -7   4   0        2.97        3.41      0.25 o
  -6   4   0      216.74      221.60      2.37 o
  -5   4   0        0.73        0.60      0.08 o
  -4   4   0       15.67       19.65      0.31 o
  -3   4   0       51.01       50.32      0.54 o
  -2   4   0       12.75       15.17      0.23 o
  -1   4   0      251.79      253.30      2.97 o
   0   4   0       11.51       11.39      0.33 o
   1   4   0        0.02       -0.10      0.10 o
   2   4   0        2.98        3.35      0.25 o
   3   4   0       81.24       81.24      1.61 o
   4   4   0        5.22        4.83      0.44 o
   5   4   0        1.41        1.55      0.59 o
  -8   5   0       26.40       27.00      0.61 o
  -7   5   0        0.02       -0.30      0.28 o
  -6   5   0        4.73        5.15      0.28 o
  -5   5   0        0.30        0.31      0.11 o
  -4   5   0      140.39      140.68      3.26 o
  -3   5   0       56.95       61.95      1.04 o
  -2   5   0       23.43       20.59      0.38 o
  -1   5   0      296.58      295.19      3.48 o
   0   5   0       14.26       14.65      0.35 o
   1   5   0       14.20       14.76      0.57 o
   2   5   0      161.64      160.18      2.75 o
   3   5   0        0.54        0.51      0.26 o
   4   5   0        0.90        1.23      0.41 o
  -7   6   0        0.21        0.48      0.18 o
  -6   6   0        1.83        1.30      0.16 o
  -5   6   0        0.01       -0.09      0.23 o
  -4   6   0        1.63        1.78      0.19 o
  -3   6   0        3.30        4.02      0.23 o
  -2   6   0      116.40      121.35      1.43 o
  -1   6   0       37.33       36.70      0.64 o
   0   6   0        1.29        1.59      0.26 o
   1   6   0        1.97        2.15      0.36 o
   2   6   0        5.75        5.40      0.41 o
   3   6   0        0.76        0.85      0.37 o
  -7   7   0       52.11       51.72      3.37 o
  -6   7   0        3.02        3.22      0.47 o
  -5   7   0       15.11       14.74      0.73 o
  -4   7   0        2.14        2.30      0.29 o
  -3   7   0        2.49        2.64      0.25 o
  -2   7   0        0.08        0.01      0.17 o
  -1   7   0       28.52       25.91      0.66 o
   0   7   0        2.91        2.41      0.33 o
   1   7   0        8.58       10.39      0.59 o
   2   7   0        3.19        2.90      0.44 o
  -6   8   0       23.94       25.65      1.03 o
  -5   8   0        8.51        6.76      0.58 o
  -4   8   0        6.53        7.38      0.46 o
  -3   8   0        0.56        1.47      0.27 o
  -2   8   0        1.41        2.01      0.28 o
  -1   8   0       16.45       16.64      0.69 o
   0   8   0        2.37        3.12      1.22 o
  -4   9   0        0.04       -0.07      0.29 o
  -3   9   0        3.77        4.34      0.55 o
  -2   9   0        0.15        0.21      0.31 o
   2  -9   1        0.00        0.37      0.29 o
   3  -9   1        0.72        0.62      0.36 o
   4  -9   1        0.26        0.22      0.36 o
   5  -9   1       17.22       17.87      1.94 o
   0  -8   1       11.73       12.65      1.56 o
   1  -8   1        5.24        5.20      0.41 o
   2  -8   1       37.72       37.99      1.13 o
   3  -8   1        2.94        3.92      0.30 o
   4  -8   1        2.18        2.63      0.40 o
   5  -8   1        0.41       -0.06      0.32 o
   6  -8   1        1.24        0.94      0.40 o
  -2  -7   1        0.70        1.24      0.37 o
  -1  -7   1       10.56       11.75      1.91 o
   0  -7   1       14.41       13.86      0.56 o
   1  -7   1        0.72        0.72      0.18 o
   2  -7   1        9.87       11.12      0.37 o
   3  -7   1       12.39       13.52      0.42 o
   4  -7   1        2.21        1.94      0.25 o
   5  -7   1        0.01        0.03      0.29 o
   6  -7   1       29.87       28.58      0.85 o
   7  -7   1       21.20       19.15      1.28 o
  -3  -6   1       14.79       13.78      0.76 o
  -2  -6   1        0.02       -0.06      0.22 o
  -1  -6   1        0.58        0.75      0.23 o
   0  -6   1        1.31        1.30      0.15 o
   1  -6   1       20.84       22.30      0.47 o
   2  -6   1       17.32       14.93      0.62 o
   3  -6   1       17.63       18.12      0.41 o
   4  -6   1       10.31       11.45      0.33 o
   5  -6   1        6.84        6.85      0.52 o
   6  -6   1       16.77       15.73      1.32 o
   7  -6   1        1.86        1.56      0.19 o
  -4  -5   1        1.87        2.46      0.65 o
  -3  -5   1        0.50        0.78      0.26 o
  -2  -5   1        2.42        2.46      0.49 o
  -1  -5   1       82.81       83.45      2.37 o
   0  -5   1       75.23       70.89      1.25 o
   1  -5   1        0.01        0.40      0.42 o
   2  -5   1      139.56      137.26      1.67 o
   3  -5   1      100.71      110.87      1.28 o
   4  -5   1      200.11      207.69      4.36 o
   5  -5   1       12.06       12.69      0.31 o
   6  -5   1        2.16        1.83      0.20 o
   7  -5   1        4.23        4.48      0.31 o
   8  -5   1        0.15       -0.05      0.23 o
  -5  -4   1        0.28        0.25      0.39 o
  -4  -4   1       65.47       66.34      1.64 o
  -3  -4   1       60.36       59.69      1.27 o
  -2  -4   1       93.85       94.57      1.64 o
  -1  -4   1        3.06        3.14      0.16 o
   0  -4   1       26.99       26.70      0.74 o
   1  -4   1       41.55       43.03      0.74 o
   2  -4   1       55.56       53.18      0.68 o
   3  -4   1       81.70       84.48      0.93 o
   4  -4   1      236.99      269.49      3.39 o
   5  -4   1        0.02        0.19      0.13 o
   6  -4   1        2.71        2.10      0.17 o
   7  -4   1       43.86       43.69      0.86 o
   8  -4   1        1.02        0.31      0.30 o
  -5  -3   1        2.25        1.33      0.34 o
  -4  -3   1       10.68        9.47      0.51 o
  -3  -3   1       94.20       94.50      1.73 o
  -2  -3   1      269.75      265.88      5.06 o
  -1  -3   1       33.32       33.48      0.44 o
   0  -3   1      663.47      628.12      8.25 o
   1  -3   1      614.36      583.43     10.44 o
   2  -3   1        7.75        8.92      0.21 o
   3  -3   1      170.18      181.99      1.66 o
   4  -3   1       15.92       14.30      0.22 o
   5  -3   1       52.71       47.37      0.61 o
   6  -3   1       13.05       12.95      0.36 o
   7  -3   1        6.56        6.32      0.32 o
   8  -3   1       48.75       59.82      1.32 o
  -6  -2   1        0.04        0.31      0.37 o
  -5  -2   1      189.46      179.19      3.11 o
  -4  -2   1       12.13       12.22      0.50 o
  -3  -2   1        3.73        3.18      0.19 o
  -2  -2   1      136.60      136.66      1.38 o
  -1  -2   1      427.03      419.35      4.27 o
   1  -2   1        3.34        3.77      0.16 o
   2  -2   1        1.20        1.57      0.07 o
   3  -2   1      219.74      250.36      2.11 o
   4  -2   1       36.80       33.57      0.46 o
   5  -2   1        3.72        2.75      0.17 o
   6  -2   1       29.61       29.13      0.66 o
   7  -2   1       19.77       18.65      0.57 o
  -7  -1   1        0.15        0.59      0.53 o
  -6  -1   1       48.48       43.88      1.14 o
  -5  -1   1       71.33       79.26      1.63 o
  -4  -1   1       41.20       45.11      0.65 o
  -3  -1   1        5.88        7.06      0.22 o
  -2  -1   1      392.15      403.67      3.57 o
   0  -1   1      268.52      246.13      3.18 o
   2  -1   1      118.19      109.51      0.95 o
   3  -1   1      149.65      148.63      1.26 o
   4  -1   1       34.41       33.66      0.45 o
   5  -1   1      152.03      157.95      1.58 o
   6  -1   1      246.46      252.60      2.82 o
   7  -1   1        0.47        0.26      0.21 o
  -7   0   1        0.31       -0.16      0.23 o
  -6   0   1       18.24       17.38      0.46 o
  -5   0   1       63.57       61.84      0.80 o
  -4   0   1       60.28       61.65      0.70 o
  -3   0   1      552.25      590.58      5.60 o
  -2   0   1       67.74       62.09      0.72 o
  -1   0   1      445.11      455.11      5.44 o
   2   0   1      232.16      229.57      2.54 o
   3   0   1        8.88       13.60      0.27 o
   4   0   1       50.41       45.40      0.68 o
   5   0   1      144.25      135.85      1.62 o
   6   0   1       11.56       10.60      0.39 o
   7   0   1        8.73        7.78      0.64 o
  -7   1   1        0.34        0.00      0.23 o
  -6   1   1        1.15        1.03      0.19 o
  -5   1   1      232.03      239.03      2.43 o
  -4   1   1      137.96      150.07      1.37 o
  -3   1   1      622.34      664.11      5.47 o
  -2   1   1      200.74      180.74      1.71 o
  -1   1   1        0.76       -0.03      0.03 o
   0   1   1      138.47      118.69      1.41 o
   1   1   1       16.78       19.86      0.23 o
   2   1   1     1001.12     1069.62     10.21 o
   3   1   1      288.41      298.08      2.71 o
   4   1   1       11.20       16.06      0.32 o
   5   1   1       28.58       29.36      0.56 o
   6   1   1      106.73       94.38      1.95 o
  -8   2   1        0.33        0.73      0.30 o
  -7   2   1       25.44       24.18      0.59 o
  -6   2   1       68.78       69.52      0.90 o
  -5   2   1       45.56       45.91      0.58 o
  -4   2   1      241.95      287.04      2.45 o
  -3   2   1      217.25      222.46      2.02 o
  -2   2   1       95.57       91.26      0.68 o
   0   2   1        0.12        0.29      0.06 o
   1   2   1      127.68      125.61      1.26 o
   2   2   1     1026.55     1112.67      9.68 o
   3   2   1       75.03       82.39      0.88 o
   4   2   1        0.16        0.06      0.13 o
   5   2   1       13.54       12.13      0.47 o
   6   2   1        4.06        3.33      0.37 o
  -8   3   1        9.09       10.53      0.57 o
  -7   3   1        1.15        0.79      0.24 o
  -6   3   1       86.95       90.70      1.26 o
  -5   3   1       26.36       24.19      0.40 o
  -4   3   1       12.57       12.89      0.24 o
  -3   3   1      669.91      735.48      5.92 o
  -2   3   1       89.37       87.00      0.67 o
  -1   3   1      777.38      752.61      7.26 o
   0   3   1       68.36       66.32      0.79 o
   1   3   1       74.60       72.33      0.88 o
   2   3   1       23.42       25.94      0.40 o
   3   3   1        5.21        6.85      0.29 o
   4   3   1        0.42        0.55      0.24 o
   5   3   1        3.89        2.24      0.45 o
  -8   4   1        0.22        0.13      0.34 o
  -7   4   1        2.08        1.69      0.26 o
  -6   4   1       87.60       81.37      0.95 o
  -5   4   1        1.40        0.85      0.10 o
  -4   4   1       87.57       84.13      0.98 o
  -3   4   1      207.78      195.39      2.82 o
  -2   4   1       12.88        9.68      0.16 o
  -1   4   1        0.04        0.11      0.11 o
   0   4   1       36.47       39.64      0.83 o
   1   4   1       40.29       41.07      0.77 o
   2   4   1       35.92       35.99      0.70 o
   3   4   1        2.69        2.35      0.32 o
   4   4   1       30.43       33.65      0.97 o
   5   4   1       12.33       12.79      0.83 o
  -8   5   1        5.41        4.20      0.51 o
  -7   5   1       74.18       67.35      0.99 o
  -6   5   1       20.71       18.78      0.50 o
  -5   5   1        0.89        1.01      0.15 o
  -4   5   1       23.36       21.40      0.58 o
  -3   5   1       31.85       33.04      0.60 o
  -2   5   1       25.04       24.66      0.45 o
  -1   5   1      167.43      167.72      2.27 o
   0   5   1        1.69        1.60      0.17 o
   1   5   1       61.51       62.64      1.26 o
   2   5   1       81.23       85.96      1.68 o
   3   5   1        0.72        0.99      0.29 o
   4   5   1        6.37        7.62      0.66 o
  -7   6   1        2.03        1.90      0.22 o
  -6   6   1       27.75       25.24      0.69 o
  -5   6   1        3.57        2.99      0.37 o
  -4   6   1        6.91        7.08      0.31 o
  -3   6   1        1.88        2.01      0.17 o
  -2   6   1       25.64       22.76      0.73 o
  -1   6   1       79.00       79.02      1.77 o
   0   6   1        0.72        1.27      0.27 o
   1   6   1       29.72       29.08      1.40 o
   2   6   1       24.88       23.93      0.77 o
   3   6   1        0.40        0.73      0.36 o
  -7   7   1        0.73        0.87      0.41 o
  -6   7   1        7.06        8.21      0.65 o
  -5   7   1        9.39        9.51      0.59 o
  -4   7   1        2.78        2.88      0.32 o
  -3   7   1       25.04       26.30      0.65 o
  -2   7   1        3.47        3.21      0.30 o
  -1   7   1        0.01        0.11      0.25 o
   0   7   1       10.90       10.22      1.05 o
   1   7   1       43.40       46.79      2.19 o
   2   7   1        5.05        4.66      0.60 o
  -6   8   1        0.66        0.63      0.37 o
  -5   8   1        1.85        1.75      0.36 o
  -4   8   1        7.07        9.69      0.76 o
  -3   8   1       13.27       15.71      0.58 o
  -2   8   1        2.37        1.91      0.29 o
  -1   8   1        1.58        2.00      0.37 o
   0   8   1        3.20        3.52      0.43 o
  -4   9   1       74.83       84.76      1.74 o
  -3   9   1        0.16       -0.17      0.32 o
   2  -9   2        0.00        0.64      0.54 o
   3  -9   2        0.34        0.60      0.30 o
   4  -9   2        0.93        1.21      0.37 o
   5  -9   2        0.49        0.22      0.92 o
   0  -8   2       10.47       12.13      0.54 o
   1  -8   2        0.12        0.20      0.33 o
   2  -8   2        3.61        3.72      0.30 o
   3  -8   2       26.93       30.27      1.14 o
   4  -8   2        5.77        6.14      0.51 o
   5  -8   2        2.38        2.68      0.43 o
   6  -8   2        6.52        6.62      0.63 o
  -2  -7   2       13.58       12.62      0.66 o
  -1  -7   2        7.09        6.93      0.45 o
   0  -7   2        1.58        1.22      0.25 o
   1  -7   2        9.90        9.24      0.46 o
   2  -7   2        7.06        6.88      0.46 o
   3  -7   2       68.12       66.94      1.34 o
   4  -7   2       18.03       17.03      0.56 o
   5  -7   2        0.35        0.66      0.75 o
   6  -7   2        8.35        8.40      0.51 o
   7  -7   2        4.15        4.10      0.62 o
  -3  -6   2       10.32        8.65      0.67 o
  -2  -6   2       18.46       17.76      0.61 o
  -1  -6   2        7.18        6.32      0.69 o
   0  -6   2        3.28        3.38      0.36 o
   1  -6   2        1.58        2.29      0.22 o
   2  -6   2       11.70       12.24      0.41 o
   3  -6   2        9.82       10.52      0.33 o
   4  -6   2       11.36       14.23      0.45 o
   5  -6   2        3.27        2.51      0.47 o
   6  -6   2       25.17       24.77      0.89 o
   7  -6   2        4.02        3.98      0.24 o
  -4  -5   2        2.52        2.26      0.43 o
  -3  -5   2        2.12        2.49      0.31 o
  -2  -5   2       15.30       14.69      0.54 o
  -1  -5   2        6.06        4.48      0.20 o
   0  -5   2       14.68       15.05      0.54 o
   1  -5   2      149.46      138.28      2.01 o
   2  -5   2       10.29        8.05      0.26 o
   3  -5   2      156.58      163.35      2.18 o
   4  -5   2       63.12       61.13      1.28 o
   5  -5   2        1.44        1.28      0.15 o
   6  -5   2       43.07       44.01      0.79 o
   7  -5   2       24.25       23.91      0.60 o
   8  -5   2        0.13        0.19      0.33 o
  -5  -4   2       32.16       34.55      1.56 o
  -4  -4   2        2.75        2.42      0.34 o
  -3  -4   2       38.13       35.73      0.90 o
  -2  -4   2        4.90        4.41      0.23 o
  -1  -4   2       20.61       19.33      0.35 o
   0  -4   2        3.58        2.25      0.45 o
   1  -4   2       42.46       37.55      0.72 o
   2  -4   2        1.20        0.78      0.15 o
   3  -4   2        1.74        1.41      0.10 o
   4  -4   2        1.33        1.38      0.12 o
   5  -4   2        7.52        7.93      0.25 o
   6  -4   2      168.55      171.60      1.87 o
   7  -4   2       92.04       98.70      1.53 o
   8  -4   2        0.55        0.20      0.29 o
  -5  -3   2       71.23       73.13      1.59 o
  -4  -3   2       14.79       14.55      0.57 o
  -3  -3   2      172.67      177.97      2.93 o
  -2  -3   2       66.33       62.91      1.22 o
  -1  -3   2      487.22      541.68      6.58 o
   0  -3   2      423.97      407.33      6.08 o
   1  -3   2     1024.70     1019.07     18.52 o
   2  -3   2      989.48      996.71     16.93 o
   3  -3   2       75.93       77.44      0.81 o
   4  -3   2        1.83        0.84      0.08 o
   5  -3   2        0.25        0.13      0.09 o
   6  -3   2      382.54      384.46      3.97 o
   7  -3   2        4.16        3.92      0.38 o
   8  -3   2        3.50        3.47      0.48 o
  -6  -2   2        5.33        5.27      0.58 o
  -5  -2   2       29.91       33.59      0.93 o
  -4  -2   2       24.83       25.27      0.61 o
  -3  -2   2        8.54        7.92      0.22 o
  -2  -2   2        4.48        3.15      0.16 o
  -1  -2   2        4.24        2.78      0.17 o
   2  -2   2      396.72      437.33      4.00 o
   3  -2   2       38.01       35.65      0.41 o
   4  -2   2       35.10       35.55      0.42 o
   5  -2   2      641.23      623.22      5.85 o
   6  -2   2       86.49       87.19      1.25 o
   7  -2   2        9.03        8.61      0.59 o
  -7  -1   2        0.81        1.96      0.45 o
  -6  -1   2       15.29       14.20      0.64 o
  -5  -1   2        0.23       -0.08      0.27 o
  -4  -1   2        2.52        2.53      0.33 o
  -3  -1   2      132.79      141.91      1.59 o
  -2  -1   2       84.05       83.92      1.00 o
  -1  -1   2       27.35       31.05      0.53 o
   0  -1   2       92.35       70.58      0.81 o
   2  -1   2      342.45      354.78      2.94 o
   3  -1   2      235.06      247.46      2.12 o
   4  -1   2       32.27       29.58      0.42 o
   5  -1   2       13.53       11.63      0.31 o
   6  -1   2      308.64      302.63      3.34 o
   7  -1   2       11.32       12.65      0.50 o
  -7   0   2        0.02        0.30      0.28 o
  -6   0   2       61.14       60.39      0.99 o
  -5   0   2        9.90        9.30      0.29 o
  -4   0   2        3.53        1.95      0.24 o
  -3   0   2      183.70      189.29      1.76 o
  -2   0   2       30.08       37.66      0.47 o
  -1   0   2       67.15       63.87      0.64 o
   1   0   2     1026.21      957.14     27.22 o
   2   0   2      420.02      417.79      3.52 o
   3   0   2      124.30      134.41      1.39 o
   4   0   2       38.44       33.50      0.50 o
   5   0   2        9.34        9.51      0.33 o
   6   0   2        2.02        1.85      0.23 o
   7   0   2        8.74        9.43      0.65 o
  -7   1   2        3.92        3.61      0.34 o
  -6   1   2       47.90       47.80      0.77 o
  -5   1   2       11.49       11.46      0.30 o
  -4   1   2       53.71       49.88      0.60 o
  -3   1   2     1326.68     1450.45     20.06 o
  -1   1   2      417.95      382.29      3.27 o
   0   1   2        0.00       -0.06      0.04 o
   1   1   2       39.68       33.90      0.37 o
   2   1   2      152.04      154.83      1.46 o
   3   1   2        0.51        0.59      0.10 o
   4   1   2        4.59        6.81      0.23 o
   5   1   2       39.14       32.79      0.61 o
   6   1   2       22.79       21.72      0.75 o
  -8   2   2        7.64        9.00      0.98 o
  -7   2   2        1.18        1.01      0.22 o
  -6   2   2       75.98       73.34      0.94 o
  -5   2   2       10.39       10.11      0.25 o
  -4   2   2      117.28      131.11      1.20 o
  -3   2   2        4.24        7.48      0.18 o
  -2   2   2      393.86      412.84      3.55 o
   0   2   2       31.28       25.11      0.28 o
   1   2   2      132.35      130.46      1.15 o
   2   2   2       34.37       31.98      0.41 o
   3   2   2      417.00      440.40      3.97 o
   4   2   2        1.28        1.44      0.16 o
   5   2   2       16.95       14.77      0.52 o
   6   2   2        3.56        3.51      0.39 o
  -8   3   2       30.78       31.80      0.90 o
  -7   3   2       54.83       53.51      1.02 o
  -6   3   2       29.27       29.37      0.54 o
  -5   3   2       57.24       55.62      0.70 o
  -4   3   2      213.48      208.86      1.91 o
  -3   3   2      234.65      230.38      1.83 o
  -2   3   2       31.15       28.72      0.28 o
  -1   3   2       60.28       59.41      0.59 o
   0   3   2      429.63      434.17      5.22 o
   1   3   2       30.90       28.54      0.36 o
   2   3   2      137.66      139.14      1.46 o
   3   3   2        1.48        1.87      0.16 o
   4   3   2        5.88        4.41      0.27 o
   5   3   2        0.50        0.58      0.57 o
  -8   4   2        5.98        9.20      0.65 o
  -7   4   2        0.62        0.90      0.19 o
  -6   4   2        7.36        5.11      0.22 o
  -5   4   2        4.88        5.28      0.17 o
  -4   4   2        6.45        8.13      0.21 o
  -3   4   2        3.59        3.53      0.15 o
  -2   4   2      437.43      434.36      3.49 o
  -1   4   2      379.95      408.18      4.19 o
   0   4   2       50.29       53.03      0.74 o
   1   4   2        0.23        0.06      0.11 o
   2   4   2       43.36       44.30      0.84 o
   3   4   2       18.94       16.98      0.62 o
   4   4   2        1.18        0.91      0.39 o
  -8   5   2       24.19       31.48      0.84 o
  -7   5   2       91.39       86.79      1.08 o
  -6   5   2       26.39       25.73      0.61 o
  -5   5   2       39.79       40.31      0.56 o
  -4   5   2       73.00       74.02      0.84 o
  -3   5   2       36.30       34.24      0.83 o
  -2   5   2      100.12      102.74      1.28 o
  -1   5   2       32.91       35.31      0.81 o
   0   5   2      118.72      130.98      3.23 o
   1   5   2       33.06       34.33      0.78 o
   2   5   2        2.80        3.80      0.37 o
   3   5   2        8.32        7.75      1.71 o
   4   5   2        5.01        4.91      0.60 o
  -7   6   2       14.60       15.44      0.54 o
  -6   6   2       40.15       41.77      0.76 o
  -5   6   2        2.28        1.48      0.44 o
  -4   6   2        4.48        5.63      0.30 o
  -3   6   2        7.42        6.46      0.34 o
  -2   6   2        1.09        0.90      0.17 o
  -1   6   2       46.66       44.05      0.86 o
   0   6   2       18.57       18.36      0.72 o
   1   6   2        7.24        6.99      0.52 o
   2   6   2        0.79        0.59      0.86 o
   3   6   2        0.04       -0.20      0.33 o
  -7   7   2        0.14       -0.38      0.47 o
  -6   7   2        2.44        3.02      0.45 o
  -5   7   2       71.20       73.73      1.52 o
  -4   7   2       60.86       64.05      1.34 o
  -3   7   2        1.32        1.84      0.27 o
  -2   7   2       10.93       10.42      0.48 o
  -1   7   2        1.34        1.60      0.35 o
   0   7   2        0.39        0.25      0.84 o
   1   7   2        1.72        1.07      0.52 o
  -6   8   2        8.04        7.62      1.09 o
  -5   8   2        5.39        6.61      0.56 o
  -4   8   2       41.60       44.14      1.22 o
  -3   8   2        7.11        6.58      0.52 o
  -2   8   2        1.17        1.45      0.29 o
  -1   8   2        0.00       -0.18      0.24 o
   0   8   2        1.12        1.44      0.90 o
   2  -9   3        2.13        2.53      0.58 o
   3  -9   3        2.50        2.76      0.37 o
   4  -9   3        3.07        2.82      0.41 o
   5  -9   3        0.19       -0.08      0.32 o
   0  -8   3        3.60        3.37      0.29 o
   1  -8   3        2.30        1.58      0.68 o
   2  -8   3        8.73        9.65      0.79 o
   3  -8   3        6.99        6.57      0.48 o
   4  -8   3        9.12       10.33      0.62 o
   5  -8   3        0.03       -0.40      0.27 o
   6  -8   3        2.73        3.13      0.38 o
  -2  -7   3        5.06        5.48      1.33 o
  -1  -7   3        0.26       -0.03      0.21 o
   0  -7   3        1.90        1.60      0.68 o
   1  -7   3        3.06        3.23      0.28 o
   2  -7   3        1.68        2.09      0.32 o
   3  -7   3       20.11       20.65      0.77 o
   4  -7   3       92.79       91.95      1.76 o
   5  -7   3        3.51        3.38      0.44 o
   6  -7   3        0.21       -0.18      0.25 o
   7  -7   3        2.15        1.69      0.42 o
  -3  -6   3        0.60        0.72      0.50 o
  -2  -6   3        1.05        0.59      0.23 o
  -1  -6   3       37.61       34.89      1.47 o
   0  -6   3        5.06        5.19      0.54 o
   1  -6   3        6.97        7.20      0.48 o
   2  -6   3      191.18      192.88      9.89 o
   3  -6   3        0.10        0.06      0.15 o
   4  -6   3       49.19       52.13      0.99 o
   5  -6   3        2.18        0.97      0.29 o
   6  -6   3        0.52        0.50      0.33 o
   7  -6   3        2.78        3.44      0.25 o
  -4  -5   3        0.13        0.52      0.34 o
  -3  -5   3       15.51       16.58      0.86 o
  -2  -5   3       63.11       64.00      1.29 o
  -1  -5   3        9.48        9.80      0.39 o
   0  -5   3       41.03       36.25      1.12 o
   1  -5   3        0.39        1.09      0.25 o
   2  -5   3       62.66       65.74      1.56 o
   3  -5   3       17.13       18.58      0.79 o
   4  -5   3       26.29       22.45      1.00 o
   5  -5   3       35.27       30.84      1.05 o
   6  -5   3        2.85        2.64      0.22 o
   7  -5   3        0.65        0.66      0.25 o
  -5  -4   3       29.41       28.87      1.43 o
  -4  -4   3       18.49       19.49      0.69 o
  -3  -4   3       42.07       44.06      1.01 o
  -2  -4   3      147.97      153.95      2.22 o
  -1  -4   3        9.16        8.56      0.24 o
   0  -4   3     1879.40     1885.10     50.84 o
   1  -4   3       24.07       24.76      0.73 o
   2  -4   3      219.81      217.07      2.76 o
   3  -4   3       43.32       44.41      0.60 o
   4  -4   3        0.17        0.14      0.06 o
   5  -4   3      129.81      130.76      1.52 o
   6  -4   3       23.53       23.61      0.48 o
   7  -4   3       14.01       14.86      0.63 o
  -5  -3   3       26.46       26.31      0.87 o
  -4  -3   3        2.39        2.82      0.32 o
  -3  -3   3        1.94        1.69      0.21 o
  -2  -3   3      204.65      207.35      5.57 o
  -1  -3   3      314.73      303.52      3.74 o
   0  -3   3       36.86       39.78      0.76 o
   1  -3   3      700.81      676.46     12.32 o
   2  -3   3      482.71      481.43      6.71 o
   3  -3   3       60.90       59.97      0.70 o
   4  -3   3       20.47       19.41      0.26 o
   5  -3   3      119.66      124.62      1.31 o
   6  -3   3      113.00      115.84      1.53 o
   7  -3   3       30.38       30.75      0.92 o
  -6  -2   3        4.65        4.33      0.54 o
  -5  -2   3       62.45       60.27      1.34 o
  -4  -2   3        4.46        4.10      0.24 o
  -3  -2   3        6.20        7.07      0.22 o
  -2  -2   3       13.76       14.56      0.25 o
  -1  -2   3      390.70      399.32      4.02 o
   0  -2   3        9.04       12.27      0.30 o
   1  -2   3       31.92       18.89      0.35 o
   2  -2   3       73.02       88.10      0.87 o
   3  -2   3      135.22      132.27      1.18 o
   4  -2   3       22.57       24.51      0.35 o
   5  -2   3      105.24       99.57      1.05 o
   6  -2   3       59.64       60.64      0.96 o
   7  -2   3       39.55       40.76      0.87 o
  -7  -1   3        0.26        0.67      0.59 o
  -6  -1   3        0.62        0.73      0.27 o
  -5  -1   3      158.31      165.09      4.09 o
  -4  -1   3        1.02        0.88      0.13 o
  -3  -1   3      379.55      389.87      3.95 o
  -2  -1   3       23.45       28.77      0.36 o
  -1  -1   3      110.48       98.41      0.99 o
   0  -1   3      194.44      175.09      1.78 o
   1  -1   3      773.72      718.26      9.96 o
   2  -1   3      337.39      359.32      3.12 o
   3  -1   3       22.18       24.16      0.33 o
   4  -1   3      414.60      422.78      3.74 o
   5  -1   3       31.44       32.12      0.52 o
   6  -1   3       27.66       25.50      0.65 o
   7  -1   3        6.85        9.54      0.47 o
  -7   0   3        6.22        7.17      1.04 o
  -6   0   3      148.08      143.88      2.39 o
  -5   0   3       11.53       11.42      0.38 o
  -4   0   3      899.85      969.24      9.11 o
  -3   0   3      154.83      153.80      1.66 o
  -2   0   3      158.53      163.68      1.58 o
  -1   0   3      136.16      140.69      1.20 o
   1   0   3      584.82      552.67      4.73 o
   2   0   3      521.78      581.66      4.80 o
   3   0   3      486.65      542.13      7.38 o
   4   0   3       49.02       50.82      0.63 o
   5   0   3        1.02        0.45      0.16 o
   6   0   3       18.37       19.42      0.50 o
   7   0   3       12.75       18.64      0.85 o
  -7   1   3       15.05       14.94      0.65 o
  -6   1   3       20.64       19.94      0.47 o
  -5   1   3        1.39        1.41      0.16 o
  -4   1   3       49.16       46.61      0.76 o
  -3   1   3        4.60        8.20      0.24 o
  -2   1   3        8.53        9.07      0.20 o
   0   1   3       69.01       71.85      0.75 o
   1   1   3      177.60      185.04      1.78 o
   2   1   3      633.03      663.19      6.04 o
   3   1   3      257.65      269.53      2.50 o
   4   1   3       33.77       29.84      0.50 o
   5   1   3        0.07       -0.14      0.16 o
   6   1   3        6.79        6.43      0.51 o
  -7   2   3       21.19       22.40      0.64 o
  -6   2   3       36.66       28.80      0.52 o
  -5   2   3        2.42        3.01      0.16 o
  -4   2   3      261.31      248.11      2.61 o
  -3   2   3        1.40        0.78      0.08 o
  -2   2   3      379.17      367.46      3.23 o
  -1   2   3      367.36      375.07      3.14 o
   0   2   3      314.97      314.80      2.67 o
   1   2   3        2.16        1.77      0.10 o
   2   2   3        3.45        5.61      0.24 o
   3   2   3        2.84        2.00      0.15 o
   4   2   3       63.97       64.02      1.11 o
   5   2   3       21.44       23.45      0.76 o
   6   2   3        0.19       -0.02      0.27 o
  -8   3   3        6.68        8.31      0.73 o
  -7   3   3       74.42       66.90      1.19 o
  -6   3   3       24.02       22.49      0.47 o
  -5   3   3       36.50       31.89      0.42 o
  -4   3   3        6.04        4.17      0.15 o
  -3   3   3        5.86        6.29      0.14 o
  -2   3   3        0.28        1.10      0.09 o
  -1   3   3      381.06      396.79      3.81 o
   0   3   3       25.86       30.89      0.51 o
   1   3   3      100.09      102.57      1.47 o
   2   3   3      124.82      125.64      1.26 o
   3   3   3       32.96       31.63      0.84 o
   4   3   3       38.50       39.70      1.03 o
   5   3   3        2.49        2.79      0.32 o
  -8   4   3        0.72        0.66      0.34 o
  -7   4   3       25.79       26.62      1.08 o
  -6   4   3       53.55       45.61      0.75 o
  -5   4   3        0.39       -0.01      0.12 o
  -4   4   3       34.48       34.10      0.38 o
  -3   4   3       11.42       13.06      0.21 o
  -2   4   3        0.07       -0.01      0.05 o
  -1   4   3      442.97      457.36      4.69 o
   0   4   3        0.32        0.42      0.13 o
   1   4   3       19.51       19.47      0.62 o
   2   4   3       26.34       23.83      0.60 o
   3   4   3       23.92       23.92      0.77 o
   4   4   3        1.34        1.96      0.87 o
  -7   5   3       35.79       37.30      0.91 o
  -6   5   3       12.18       12.21      0.46 o
  -5   5   3        0.78        0.21      0.14 o
  -4   5   3       11.32       12.11      0.30 o
  -3   5   3        0.10        0.20      0.09 o
  -2   5   3       77.76       72.92      1.25 o
  -1   5   3       22.73       23.95      0.81 o
   0   5   3       11.78       11.85      0.60 o
   1   5   3       27.80       28.06      0.97 o
   2   5   3       98.64      100.35      1.95 o
   3   5   3       14.88       13.20      0.92 o
  -7   6   3       10.23       10.03      0.48 o
  -6   6   3        8.21        7.23      0.33 o
  -5   6   3       14.79       14.68      0.42 o
  -4   6   3        0.03       -0.13      0.30 o
  -3   6   3       39.32       38.55      0.83 o
  -2   6   3       23.85       23.49      0.55 o
  -1   6   3        4.00        3.79      0.40 o
   0   6   3       26.03       25.12      0.89 o
   1   6   3        0.30        0.21      0.33 o
   2   6   3       53.46       56.22      1.63 o
  -7   7   3        5.30        4.37      0.66 o
  -6   7   3        0.37        0.53      0.49 o
  -5   7   3       50.67       50.11      1.18 o
  -4   7   3      169.51      174.50      3.18 o
  -3   7   3       22.15       26.02      0.92 o
  -2   7   3        0.94        0.27      0.25 o
  -1   7   3        0.75        0.76      0.32 o
   0   7   3       14.10       14.45      0.76 o
   1   7   3        9.37       10.65      1.23 o
  -6   8   3       10.01       12.22      0.78 o
  -5   8   3        6.06        5.82      0.47 o
  -4   8   3        6.48        6.22      0.69 o
  -3   8   3       17.95       19.88      0.89 o
  -2   8   3        0.25        0.38      0.28 o
  -1   8   3        2.43        2.46      0.45 o
   2  -9   4        1.91        1.43      0.52 o
   3  -9   4        6.99        5.38      0.44 o
   4  -9   4        3.44        3.71      0.45 o
   0  -8   4        1.25        0.85      0.74 o
   1  -8   4        1.38        0.83      0.44 o
   2  -8   4       10.31        9.92      0.83 o
   3  -8   4        3.44        4.49      0.36 o
   4  -8   4       19.26       19.49      2.55 o
   5  -8   4        0.02        0.33      0.31 o
   6  -8   4        2.99        2.82      0.48 o
  -2  -7   4        0.00        0.03      0.28 o
  -1  -7   4        2.64        3.44      0.33 o
   0  -7   4        2.24        2.28      0.70 o
   1  -7   4       19.67       19.71      0.99 o
   2  -7   4        0.34        0.28      0.31 o
   3  -7   4        0.25        0.31      0.20 o
   4  -7   4        1.52        1.85      1.44 o
   5  -7   4        9.72       10.19      0.90 o
   6  -7   4       22.89       24.09      1.71 o
   7  -7   4        5.59        4.79      0.77 o
  -3  -6   4        0.38        0.70      0.31 o
  -2  -6   4        2.12        1.94      0.27 o
  -1  -6   4        3.80        4.76      0.34 o
   0  -6   4       84.40       76.68      1.89 o
   1  -6   4        1.55        1.53      0.44 o
   2  -6   4       15.73       15.75      0.86 o
   3  -6   4       36.91       36.50      0.59 o
   4  -6   4        1.77        1.00      0.19 o
   5  -6   4        1.01        1.44      0.30 o
   6  -6   4       56.69       57.18      1.47 o
   7  -6   4       37.03       39.09      1.22 o
  -4  -5   4        0.00        0.30      0.31 o
  -3  -5   4        0.01       -0.09      0.21 o
  -2  -5   4       42.71       42.85      1.07 o
  -1  -5   4      120.36      121.21      2.88 o
   0  -5   4       51.53       50.41      1.32 o
   1  -5   4       76.53       78.17      1.78 o
   2  -5   4       46.20       44.07      0.60 o
   3  -5   4        0.54        0.36      0.12 o
   4  -5   4       22.69       21.25      0.66 o
   5  -5   4        0.08       -0.04      0.24 o
   6  -5   4      214.91      210.24      2.80 o
   7  -5   4       11.43       12.17      0.53 o
  -5  -4   4       10.74       10.64      1.35 o
  -4  -4   4        1.03        1.23      0.29 o
  -3  -4   4        0.95        0.42      0.23 o
  -2  -4   4        8.73        6.78      0.23 o
  -1  -4   4       45.96       44.50      0.67 o
   0  -4   4      729.26      714.34     12.29 o
   1  -4   4     1188.88     1150.35     20.91 o
   2  -4   4       47.14       47.85      0.72 o
   3  -4   4      115.56      122.93      1.63 o
   4  -4   4        1.44        2.35      0.16 o
   5  -4   4      223.20      217.21      2.56 o
   6  -4   4        0.58        0.94      0.26 o
   7  -4   4       44.68       45.61      0.86 o
  -5  -3   4       28.14       27.15      0.86 o
  -4  -3   4       30.63       28.67      1.00 o
  -3  -3   4        5.62        5.20      0.26 o
  -2  -3   4        8.16        8.20      0.25 o
  -1  -3   4      181.24      190.37      2.20 o
   0  -3   4      120.43      122.60      1.95 o
   1  -3   4       67.51       81.35      1.09 o
   2  -3   4        4.24        5.54      0.15 o
   3  -3   4        4.29        2.80      0.12 o
   4  -3   4      347.35      348.96      3.27 o
   5  -3   4        4.09        3.65      0.17 o
   6  -3   4      206.11      210.26      2.54 o
   7  -3   4        0.01       -0.05      0.17 o
  -6  -2   4        0.13        0.47      0.36 o
  -5  -2   4        0.93        0.58      0.53 o
  -4  -2   4        0.77        0.66      0.20 o
  -3  -2   4        7.86        6.35      0.28 o
  -2  -2   4       16.10       16.60      0.35 o
  -1  -2   4      207.88      193.90      2.22 o
   0  -2   4      624.99      609.58      8.70 o
   1  -2   4      398.89      401.49      4.30 o
   2  -2   4       54.85       58.34      0.66 o
   3  -2   4       11.52       14.11      0.22 o
   4  -2   4      231.15      233.52      2.13 o
   5  -2   4        9.29        8.10      0.24 o
   6  -2   4       13.52       14.19      0.44 o
   7  -2   4        0.59        1.26      0.25 o
  -6  -1   4        4.02        5.33      0.46 o
  -5  -1   4        4.36        4.63      0.81 o
  -4  -1   4       29.17       30.78      0.50 o
  -3  -1   4      249.12      269.81      2.79 o
  -2  -1   4      378.77      355.08      4.74 o
  -1  -1   4      224.79      235.29      2.10 o
   0  -1   4       44.45       47.99      0.53 o
   1  -1   4       30.36       31.49      0.35 o
   2  -1   4      122.18      126.36      1.16 o
   3  -1   4      101.86      102.66      1.01 o
   4  -1   4      181.12      191.24      1.80 o
   5  -1   4       91.91       83.03      1.00 o
   6  -1   4       41.89       37.78      0.81 o
   7  -1   4        9.89       10.15      0.57 o
  -7   0   4        9.55       10.89      0.79 o
  -6   0   4        1.08        0.92      0.57 o
  -5   0   4       62.65       61.04      0.96 o
  -4   0   4       19.18       17.63      0.37 o
  -3   0   4      132.37      122.20      1.36 o
  -2   0   4      475.23      498.12      5.00 o
  -1   0   4       64.61       60.78      0.69 o
   0   0   4      659.72      631.13      7.64 o
   1   0   4       38.96       48.31      0.50 o
   2   0   4       73.77       68.07      0.70 o
   3   0   4       83.32       95.30      0.96 o
   4   0   4        5.70        4.81      0.19 o
   5   0   4       87.16       89.07      1.27 o
   6   0   4        9.93        8.43      0.43 o
  -7   1   4       41.73       40.73      1.58 o
  -6   1   4        3.05        2.75      0.28 o
  -5   1   4        0.36        0.09      0.12 o
  -4   1   4       51.39       51.35      0.84 o
  -3   1   4      114.90      116.13      1.28 o
  -2   1   4      453.51      446.85      3.94 o
  -1   1   4      712.20      679.88      7.34 o
   1   1   4       80.84       73.87      0.74 o
   2   1   4       27.21       33.25      0.45 o
   3   1   4       83.51       87.71      0.95 o
   4   1   4       15.01       14.41      0.37 o
   5   1   4        6.56        5.97      0.31 o
   6   1   4        3.42        2.39      0.32 o
  -7   2   4        2.62        2.83      0.34 o
  -6   2   4      113.11      108.07      1.50 o
  -5   2   4       80.96       81.85      1.05 o
  -4   2   4       75.25       79.52      0.90 o
  -3   2   4       31.93       31.54      0.40 o
  -2   2   4       73.22       70.36      0.71 o
   0   2   4      399.42      433.29      4.01 o
   1   2   4        0.96        1.05      0.10 o
   2   2   4       12.59       11.54      0.28 o
   3   2   4        5.98        6.25      0.22 o
   4   2   4        6.15        7.28      0.31 o
   5   2   4        0.02       -0.22      0.23 o
  -7   3   4        4.89        2.79      0.34 o
  -6   3   4       25.59       26.50      0.48 o
  -5   3   4        0.46       -0.17      0.11 o
  -4   3   4       34.44       32.88      0.52 o
  -3   3   4       37.45       31.45      0.39 o
  -2   3   4      484.68      498.30      4.39 o
  -1   3   4       34.92       38.62      0.45 o
   0   3   4      432.65      469.74      4.72 o
   1   3   4      289.58      274.66      2.70 o
   2   3   4        0.14        0.95      0.14 o
   3   3   4       24.20       22.80      0.55 o
   4   3   4       17.90       16.10      0.53 o
   5   3   4       30.62       28.54      0.95 o
  -7   4   4        1.09        2.32      0.27 o
  -6   4   4       51.43       55.02      0.75 o
  -5   4   4        3.95        3.77      0.17 o
  -4   4   4        3.64        2.75      0.12 o
  -3   4   4        0.28        0.23      0.08 o
  -2   4   4       44.08       40.77      0.54 o
  -1   4   4       19.57       20.32      0.33 o
   0   4   4        3.59        3.81      0.15 o
   1   4   4        4.12        3.83      0.22 o
   2   4   4       13.59       16.26      0.56 o
   3   4   4        5.59        5.48      0.45 o
   4   4   4       16.85       19.11      0.95 o
  -7   5   4       14.19       16.02      0.49 o
  -6   5   4       57.47       54.55      0.74 o
  -5   5   4      169.67      166.64      1.75 o
  -4   5   4      347.67      357.44      3.45 o
  -3   5   4        6.39        6.23      0.24 o
  -2   5   4        6.79        7.59      0.28 o
  -1   5   4       23.97       23.20      0.93 o
   0   5   4        5.78        6.70      0.37 o
   1   5   4        0.82        0.63      0.31 o
   2   5   4       31.23       33.43      1.17 o
   3   5   4        0.00       -0.16      0.34 o
  -7   6   4        0.43        0.75      0.26 o
  -6   6   4        4.57        4.72      0.30 o
  -5   6   4       38.75       39.53      0.66 o
  -4   6   4       74.98       75.41      1.48 o
  -3   6   4       63.19       63.88      1.56 o
  -2   6   4       12.15        9.46      0.72 o
  -1   6   4       12.36       11.18      0.63 o
   0   6   4        0.67        0.20      0.32 o
   1   6   4       70.86       74.91      1.95 o
   2   6   4        5.96        5.01      0.59 o
  -6   7   4        0.32        0.39      0.54 o
  -5   7   4       18.65       20.03      0.87 o
  -4   7   4       13.61       14.40      0.73 o
  -3   7   4       13.29       12.02      0.71 o
  -2   7   4        1.39        1.63      0.91 o
  -1   7   4        0.55        0.43      0.36 o
   0   7   4        0.36        0.09      0.36 o
   1   7   4       19.42       20.19      0.97 o
  -5   8   4        0.02        0.14      0.41 o
  -4   8   4        4.87        4.85      0.54 o
  -3   8   4        0.58        0.39      0.34 o
  -2   8   4        3.27        3.62      0.48 o
  -1   8   4        2.17        2.04      0.56 o
   3  -9   5        2.04        2.35      0.51 o
   4  -9   5        2.27        1.78      0.38 o
   0  -8   5       11.28       11.01      1.36 o
   1  -8   5        0.66        0.90      0.48 o
   2  -8   5       11.25       12.97      0.89 o
   3  -8   5       14.03       14.57      0.62 o
   4  -8   5        4.18        4.81      0.49 o
   5  -8   5        1.09        1.20      0.37 o
   6  -8   5        1.15        0.69      0.39 o
  -2  -7   5        0.45        0.44      0.28 o
  -1  -7   5       24.38       20.50      1.90 o
   0  -7   5       10.91       11.24      1.30 o
   1  -7   5        8.18        7.72      0.98 o
   2  -7   5       38.95       41.66      2.62 o
   3  -7   5       26.42       27.95      0.71 o
   4  -7   5       28.51       29.44      0.99 o
   5  -7   5        0.26       -0.01      0.24 o
   6  -7   5       29.38       30.86      1.51 o
  -3  -6   5        2.68        3.17      0.71 o
  -2  -6   5        5.52        5.39      0.51 o
  -1  -6   5        0.24        0.21      0.17 o
   0  -6   5      115.88      108.12      2.45 o
   1  -6   5      129.56      132.45      3.71 o
   2  -6   5       61.85       56.72      0.85 o
   3  -6   5        8.00        7.07      0.41 o
   4  -6   5       23.37       20.69      0.78 o
   5  -6   5       77.37       80.81      1.79 o
   6  -6   5       15.80       15.32      0.71 o
   7  -6   5        1.16        1.60      0.64 o
  -4  -5   5        1.52        1.14      0.35 o
  -3  -5   5        1.55        1.45      0.27 o
  -2  -5   5        0.51        0.16      0.21 o
  -1  -5   5      130.24      123.45      1.66 o
   0  -5   5       45.47       46.30      1.15 o
   1  -5   5      218.97      228.46      4.48 o
   2  -5   5      111.41      107.69      1.31 o
   3  -5   5        3.56        2.40      0.17 o
   4  -5   5        8.34        9.91      0.45 o
   5  -5   5        0.41        0.99      0.28 o
   6  -5   5       70.31       71.62      1.61 o
   7  -5   5       13.02       13.41      1.49 o
  -5  -4   5        3.68        4.39      0.56 o
  -4  -4   5        0.02       -0.18      0.30 o
  -3  -4   5        2.50        2.55      0.30 o
  -2  -4   5        6.73        5.03      0.29 o
  -1  -4   5        2.53        2.49      0.14 o
   0  -4   5       52.14       55.35      1.04 o
   1  -4   5      295.71      281.24      3.14 o
   2  -4   5       20.04       18.57      0.36 o
   3  -4   5        0.54        1.08      0.17 o
   4  -4   5        0.48        1.15      0.13 o
   5  -4   5       56.46       54.25      1.25 o
   6  -4   5        4.68        4.50      0.35 o
   7  -4   5        3.35        3.01      0.23 o
  -5  -3   5       19.17       18.41      0.94 o
  -4  -3   5      119.52      126.75      2.30 o
  -3  -3   5      229.71      234.23      3.05 o
  -2  -3   5        0.94        1.08      0.14 o
  -1  -3   5       25.77       19.48      0.34 o
   0  -3   5       55.22       58.82      0.74 o
   1  -3   5        6.84        8.42      0.20 o
   2  -3   5      538.00      553.39      6.08 o
   3  -3   5        0.24        0.77      0.09 o
   4  -3   5       26.43       25.14      0.45 o
   5  -3   5      121.56      118.35      1.26 o
   6  -3   5        0.77        0.43      0.18 o
   7  -3   5        9.21       11.17      0.45 o
  -6  -2   5       18.01       17.51      0.89 o
  -5  -2   5       42.11       41.83      1.06 o
  -4  -2   5      354.77      369.55      6.18 o
  -3  -2   5        0.04        0.14      0.11 o
  -2  -2   5       52.13       47.64      0.74 o
  -1  -2   5       62.92       64.75      0.74 o
   0  -2   5      677.71      656.54      7.21 o
   1  -2   5      628.86      625.66      7.90 o
   2  -2   5      287.41      311.17      3.14 o
   3  -2   5      309.24      343.85      3.02 o
   4  -2   5        2.78        2.19      0.13 o
   5  -2   5      203.32      203.37      1.94 o
   6  -2   5       28.75       32.28      0.65 o
   7  -2   5        3.53        4.78      0.35 o
  -6  -1   5        0.86        0.70      0.37 o
  -5  -1   5       50.90       46.54      1.10 o
  -4  -1   5       16.62       16.75      0.37 o
  -3  -1   5        4.54        3.59      0.17 o
  -2  -1   5       11.11        8.77      0.24 o
  -1  -1   5       34.25       33.12      0.37 o
   0  -1   5      515.23      470.40      5.09 o
   1  -1   5      195.05      207.41      1.95 o
   2  -1   5      168.15      183.77      1.66 o
   3  -1   5        0.02        0.08      0.08 o
   4  -1   5       12.33       10.04      0.25 o
   5  -1   5       35.85       33.05      0.54 o
   6  -1   5       15.08       16.68      0.54 o
   7  -1   5       10.60       10.89      0.58 o
  -7   0   5        6.93        8.17      0.71 o
  -6   0   5       70.40       69.53      2.03 o
  -5   0   5        4.76        4.48      0.34 o
  -4   0   5       32.12       32.70      0.58 o
  -3   0   5       86.47       86.67      0.88 o
  -2   0   5       43.06       43.89      0.52 o
  -1   0   5      493.73      529.93      5.31 o
   0   0   5       96.44       95.75      1.04 o
   1   0   5        5.41        4.86      0.16 o
   2   0   5      103.44      108.87      1.05 o
   3   0   5       10.07       10.55      0.24 o
   4   0   5        0.01       -0.05      0.11 o
   5   0   5        8.01        7.08      0.34 o
   6   0   5       15.41       16.77      0.76 o
  -7   1   5       15.74       13.12      0.62 o
  -6   1   5        5.14        4.14      0.33 o
  -5   1   5        2.08        2.37      0.29 o
  -4   1   5        6.73        5.48      0.24 o
  -3   1   5       18.37       21.33      0.32 o
  -2   1   5      446.15      496.32      4.92 o
  -1   1   5      356.52      370.77      3.72 o
   0   1   5      890.25      905.16     10.48 o
   1   1   5       21.18       16.18      0.30 o
   2   1   5      168.28      156.96      1.58 o
   3   1   5       82.59       78.59      0.99 o
   4   1   5       51.27       46.35      0.79 o
   5   1   5       38.04       37.18      0.73 o
   6   1   5        3.84        4.60      0.59 o
  -7   2   5        6.80        7.43      0.48 o
  -6   2   5        9.79        8.99      0.42 o
  -5   2   5      158.13      149.26      1.71 o
  -4   2   5       85.72       85.81      0.98 o
  -3   2   5      137.64      140.93      1.43 o
  -2   2   5       64.62       68.91      0.82 o
  -1   2   5        6.23       12.85      0.46 o
   0   2   5       40.53       36.68      0.52 o
   1   2   5        0.44        0.29      0.09 o
   2   2   5       63.83       59.99      0.68 o
   3   2   5        4.49        5.02      0.24 o
   4   2   5        0.03        0.27      0.21 o
   5   2   5        7.84        6.85      0.46 o
  -7   3   5        0.22       -0.03      0.25 o
  -6   3   5       24.61       23.23      0.49 o
  -5   3   5        8.72        9.69      0.28 o
  -4   3   5       31.31       30.80      0.51 o
  -3   3   5        3.15        2.41      0.14 o
  -2   3   5      246.39      220.75      2.46 o
  -1   3   5       84.74       92.32      0.97 o
   0   3   5       26.17       26.33      0.38 o
   1   3   5        0.06        0.44      0.12 o
   2   3   5      307.31      314.29      3.13 o
   3   3   5       27.03       26.53      0.59 o
   4   3   5       15.18       16.64      0.60 o
  -7   4   5        0.90        0.58      0.23 o
  -6   4   5       61.00       57.76      0.85 o
  -5   4   5      119.80      120.88      1.23 o
  -4   4   5       93.09       97.52      0.96 o
  -3   4   5       24.34       24.21      0.31 o
  -2   4   5        0.00        0.11      0.10 o
  -1   4   5        1.78        1.43      0.13 o
   0   4   5        7.54        7.32      0.22 o
   1   4   5       55.61       57.31      0.87 o
   2   4   5       84.62       86.30      2.47 o
   3   4   5        2.78        2.62      0.37 o
   4   4   5        0.20       -0.56      0.75 o
  -7   5   5        5.83        5.92      0.72 o
  -6   5   5        0.00        0.11      0.14 o
  -5   5   5        6.13        5.78      0.22 o
  -4   5   5      295.00      306.16      3.21 o
  -3   5   5       41.00       41.88      0.81 o
  -2   5   5       39.50       39.72      0.59 o
  -1   5   5        1.72        2.38      0.25 o
   0   5   5       27.67       25.18      1.11 o
   1   5   5       32.88       37.06      1.73 o
   2   5   5        6.93        6.27      0.61 o
   3   5   5       12.39       10.81      1.21 o
  -7   6   5        6.79        6.97      0.67 o
  -6   6   5       12.29       12.45      0.45 o
  -5   6   5       12.22       12.76      0.42 o
  -4   6   5        9.80       10.57      0.31 o
  -3   6   5        9.34        9.41      0.61 o
  -2   6   5        1.07        1.26      0.43 o
  -1   6   5        0.01       -0.11      0.36 o
   0   6   5       49.50       48.69      1.58 o
   1   6   5       16.01       16.24      0.86 o
   2   6   5       38.11       40.88      1.44 o
  -6   7   5        2.90        3.01      0.49 o
  -5   7   5        0.17        0.17      0.35 o
  -4   7   5        4.23        5.04      0.56 o
  -3   7   5        1.15        1.56      0.55 o
  -2   7   5        0.91        0.94      0.47 o
  -1   7   5        4.01        4.18      0.62 o
   0   7   5        0.44        0.13      0.45 o
  -4   8   5        0.01        0.34      0.35 o
  -3   8   5        0.09        0.30      0.35 o
  -2   8   5        0.39        0.25      0.35 o
   0  -8   6        7.16        4.90      1.06 o
   1  -8   6        1.85        1.59      0.51 o
   2  -8   6        0.01        0.81      0.64 o
   3  -8   6        0.09        0.02      0.24 o
   4  -8   6        3.31        3.84      0.45 o
   5  -8   6        8.67        9.44      0.69 o
  -1  -7   6       34.68       30.67      0.93 o
   0  -7   6       44.79       45.03      2.28 o
   1  -7   6       18.19       19.17      1.47 o
   2  -7   6        0.94        1.41      0.23 o
   3  -7   6       15.89       14.63      0.64 o
   4  -7   6        0.29        0.24      0.29 o
   5  -7   6        0.96        1.47      0.39 o
   6  -7   6       33.02       29.88      1.51 o
  -3  -6   6        3.62        3.82      0.46 o
  -2  -6   6        7.11        7.77      0.44 o
  -1  -6   6        0.05        0.05      0.26 o
   0  -6   6       66.81       62.69      1.62 o
   1  -6   6       13.55       10.15      0.59 o
   2  -6   6       41.39       43.33      0.71 o
   3  -6   6       16.20       15.45      0.41 o
   4  -6   6        4.46        3.51      0.29 o
   5  -6   6      111.72      105.68      3.24 o
   6  -6   6        4.93        5.01      0.77 o
   7  -6   6       19.65       20.00      1.38 o
  -4  -5   6        0.38        0.12      0.36 o
  -3  -5   6        4.15        3.52      0.35 o
  -2  -5   6        1.92        1.62      0.34 o
  -1  -5   6        8.23        8.22      0.37 o
   0  -5   6       14.23       14.16      0.36 o
   1  -5   6       28.99       29.13      0.43 o
   2  -5   6        7.74        7.66      0.23 o
   3  -5   6        0.05       -0.02      0.10 o
   4  -5   6      176.95      175.15      3.71 o
   5  -5   6        1.17        1.27      0.60 o
   6  -5   6        7.73        6.90      0.90 o
   7  -5   6        0.00        0.08      0.26 o
  -4  -4   6       44.67       41.54      1.63 o
  -3  -4   6        1.89        1.78      0.60 o
  -2  -4   6        5.69        4.80      0.39 o
  -1  -4   6        1.01        0.63      0.11 o
   0  -4   6        3.61        4.80      0.18 o
   1  -4   6      171.28      176.23      2.02 o
   2  -4   6        0.12        0.58      0.16 o
   3  -4   6       28.93       30.09      0.70 o
   4  -4   6       72.36       66.68      1.57 o
   5  -4   6       12.35       13.47      0.45 o
   6  -4   6        2.08        3.01      0.46 o
   7  -4   6        0.31        0.23      0.34 o
  -5  -3   6        1.12        1.44      0.33 o
  -4  -3   6        6.42        5.96      0.49 o
  -3  -3   6        2.35        1.84      0.24 o
  -2  -3   6      108.35      108.30      2.46 o
  -1  -3   6       51.62       54.04      0.74 o
   0  -3   6        8.04        8.44      0.18 o
   1  -3   6       57.35       56.84      1.03 o
   2  -3   6       31.13       34.14      0.64 o
   3  -3   6       18.25       16.59      0.32 o
   4  -3   6       62.51       65.15      0.91 o
   5  -3   6        8.01        8.34      0.24 o
   6  -3   6       42.99       44.05      0.84 o
   7  -3   6       38.10       40.79      1.17 o
  -6  -2   6        1.53        1.94      0.47 o
  -5  -2   6        0.01        0.21      0.35 o
  -4  -2   6        5.23        5.77      0.37 o
  -3  -2   6       26.59       23.28      0.49 o
  -2  -2   6      167.66      181.75      3.83 o
  -1  -2   6        2.43        3.30      0.15 o
   0  -2   6      116.28      107.92      1.07 o
   1  -2   6       16.26       11.72      0.50 o
   2  -2   6      376.61      395.48      4.36 o
   3  -2   6       45.45       51.42      0.56 o
   4  -2   6        0.35        0.24      0.10 o
   5  -2   6        0.07       -0.19      0.12 o
   6  -2   6       77.69       74.46      1.18 o
   7  -2   6        3.47        2.80      0.31 o
  -6  -1   6       14.18       15.98      0.85 o
  -5  -1   6       32.12       31.40      1.23 o
  -4  -1   6       14.80       16.16      0.48 o
  -3  -1   6       44.53       45.61      0.69 o
  -2  -1   6      198.82      191.52      2.17 o
  -1  -1   6      212.00      216.01      2.25 o
   0  -1   6       38.43       38.53      0.53 o
   1  -1   6       51.46       49.35      0.55 o
   2  -1   6       53.40       61.71      0.64 o
   3  -1   6        9.85        8.66      0.21 o
   4  -1   6        0.64        1.00      0.13 o
   5  -1   6        3.89        3.77      0.26 o
   6  -1   6       34.64       34.73      1.09 o
  -7   0   6        0.67        1.33      0.42 o
  -6   0   6       28.72       29.68      0.90 o
  -5   0   6        0.30       -0.16      0.19 o
  -4   0   6       89.65       86.61      1.35 o
  -3   0   6       19.17       19.53      0.33 o
  -2   0   6      100.11       97.69      1.02 o
  -1   0   6      932.82      976.56     10.69 o
   0   0   6      132.97      140.38      1.49 o
   1   0   6      125.27      121.96      1.23 o
   2   0   6       20.47       19.14      0.30 o
   3   0   6      180.54      183.47      1.74 o
   4   0   6        7.70        6.40      0.24 o
   5   0   6       12.60       12.12      0.46 o
   6   0   6       26.22       27.54      0.72 o
  -7   1   6        0.00        0.14      0.31 o
  -6   1   6        5.51        5.73      0.38 o
  -5   1   6        2.28        2.29      0.24 o
  -4   1   6       60.50       58.05      0.72 o
  -3   1   6        6.74        7.12      0.21 o
  -2   1   6       45.06       52.14      0.66 o
  -1   1   6      228.37      224.74      2.33 o
   0   1   6      449.85      482.35      4.48 o
   1   1   6       24.21       19.58      0.32 o
   2   1   6      174.37      175.05      1.66 o
   3   1   6      132.47      129.60      1.41 o
   4   1   6        0.03        0.29      0.30 o
   5   1   6       43.97       40.31      0.78 o
  -7   2   6        1.29        1.38      0.36 o
  -6   2   6        1.43        1.29      0.32 o
  -5   2   6       32.70       29.20      0.53 o
  -4   2   6      271.99      260.77      2.41 o
  -3   2   6        2.92        3.33      0.16 o
  -2   2   6      132.16      123.84      1.37 o
  -1   2   6      101.07      105.06      1.29 o
   0   2   6      128.59      126.06      1.41 o
   1   2   6        2.60        2.21      0.14 o
   2   2   6      153.42      152.25      1.58 o
   3   2   6        8.43       10.27      0.37 o
   4   2   6       70.03       70.59      1.23 o
   5   2   6        0.04       -0.22      0.30 o
  -7   3   6        6.03        6.56      0.46 o
  -6   3   6       13.96       11.63      0.41 o
  -5   3   6       70.66       71.22      1.02 o
  -4   3   6      381.19      374.97      3.58 o
  -3   3   6      192.85      189.48      2.06 o
  -2   3   6      158.66      146.52      1.40 o
  -1   3   6      104.00      106.41      1.21 o
   0   3   6      107.66      110.16      1.17 o
   1   3   6        2.04        2.04      0.15 o
   2   3   6      134.63      141.76      1.98 o
   3   3   6        2.18        1.06      0.25 o
   4   3   6        6.11        6.23      0.43 o
  -7   4   6       13.48       14.68      0.79 o
  -6   4   6        4.69        4.49      0.27 o
  -5   4   6      119.05      119.01      1.44 o
  -4   4   6       10.57       11.61      0.28 o
  -3   4   6      357.67      356.24      3.39 o
  -2   4   6        2.66        3.10      0.15 o
  -1   4   6        3.26        3.84      0.19 o
   0   4   6       15.07       16.34      0.35 o
   1   4   6       72.20       71.47      1.29 o
   2   4   6       81.46       81.28      1.76 o
   3   4   6        0.10        0.16      0.24 o
  -7   5   6        0.03        0.62      0.26 o
  -6   5   6        4.11        5.04      0.28 o
  -5   5   6       29.83       28.98      0.56 o
  -4   5   6        0.15        0.28      0.16 o
  -3   5   6       65.26       62.12      0.92 o
  -2   5   6        2.95        2.55      0.20 o
  -1   5   6       13.46       13.69      0.34 o
   0   5   6        1.18        1.00      0.45 o
   1   5   6       47.26       46.32      1.75 o
   2   5   6        1.92        1.90      0.55 o
  -6   6   6        3.73        4.21      0.32 o
  -5   6   6        0.85        1.37      0.22 o
  -4   6   6       23.44       23.90      0.54 o
  -3   6   6        0.00        0.13      0.62 o
  -2   6   6       26.39       24.73      1.21 o
  -1   6   6        6.59        6.86      0.74 o
   0   6   6        1.15        1.00      0.45 o
   1   6   6       31.24       37.48      1.62 o
  -5   7   6        0.09        0.33      0.36 o
  -4   7   6        0.00       -0.02      0.31 o
  -3   7   6        0.41        0.61      0.35 o
  -2   7   6       11.09        9.92      0.87 o
  -1   7   6        9.57        8.16      0.81 o
   1  -8   7       16.85       16.25      1.49 o
   2  -8   7        9.71        7.34      0.48 o
   3  -8   7        1.91        1.39      0.32 o
   4  -8   7        1.74        1.69      0.49 o
   5  -8   7       28.69       27.85      1.73 o
  -1  -7   7       11.61        9.76      0.58 o
   0  -7   7        2.72        3.20      0.30 o
   1  -7   7        2.00        1.57      0.23 o
   2  -7   7       42.21       38.75      1.05 o
   3  -7   7        9.05        8.49      0.94 o
   4  -7   7       23.66       25.91      0.97 o
   5  -7   7        0.15       -0.09      0.32 o
   6  -7   7       16.36       17.06      1.19 o
  -2  -6   7        3.76        5.59      0.47 o
  -1  -6   7       10.98       10.05      0.47 o
   0  -6   7        1.49        0.98      0.23 o
   1  -6   7       29.73       28.91      0.82 o
   2  -6   7       93.09       89.28      1.97 o
   3  -6   7        1.57        1.26      0.31 o
   4  -6   7        1.88        2.30      0.38 o
   5  -6   7        4.36        3.90      0.68 o
   6  -6   7        4.76        4.13      0.74 o
  -3  -5   7        6.35        5.47      0.48 o
  -2  -5   7        0.18        0.16      0.22 o
  -1  -5   7       29.10       24.95      0.76 o
   0  -5   7        6.12        5.93      0.24 o
   1  -5   7        0.00        0.08      0.12 o
   2  -5   7      389.74      394.31      4.99 o
   3  -5   7        1.47        1.70      0.36 o
   4  -5   7        0.47        0.72      0.24 o
   5  -5   7       54.16       52.48      2.00 o
   6  -5   7        0.01       -0.22      0.18 o
  -4  -4   7       31.76       32.17      0.93 o
  -3  -4   7       62.59       65.23      1.80 o
  -2  -4   7       17.61       17.38      0.51 o
  -1  -4   7        1.79        1.35      0.17 o
   0  -4   7        2.83        2.09      0.12 o
   1  -4   7        4.50        3.97      0.24 o
   2  -4   7       13.39       13.17      0.47 o
   3  -4   7       38.67       45.39      1.58 o
   4  -4   7        0.02        0.29      0.16 o
   5  -4   7       66.76       64.02      1.24 o
   6  -4   7        0.59        0.83      0.31 o
  -5  -3   7        0.56        0.31      0.35 o
  -4  -3   7       27.86       34.12      1.06 o
  -3  -3   7       14.86       13.99      0.83 o
  -2  -3   7       34.94       33.42      0.71 o
  -1  -3   7       27.00       26.83      0.46 o
   0  -3   7       72.98       66.08      0.98 o
   1  -3   7       31.57       30.28      0.66 o
   2  -3   7      100.68      105.87      2.54 o
   3  -3   7        9.47        8.94      0.23 o
   4  -3   7        1.18        0.88      0.14 o
   5  -3   7        0.48        0.11      0.11 o
   6  -3   7        3.67        3.73      0.31 o
  -6  -2   7       41.16       43.63      2.64 o
  -5  -2   7        0.01       -0.21      0.41 o
  -4  -2   7       24.20       25.11      0.85 o
  -3  -2   7       16.21       16.18      0.50 o
  -2  -2   7       10.98       10.23      0.25 o
  -1  -2   7      353.80      365.82      3.63 o
   0  -2   7        3.45        4.05      0.31 o
   1  -2   7       79.01       71.72      1.22 o
   2  -2   7       15.45       15.76      0.38 o
   3  -2   7       46.49       47.16      0.57 o
   4  -2   7        8.67        7.10      0.22 o
   5  -2   7        0.29        0.01      0.14 o
   6  -2   7        0.99        0.79      0.22 o
  -6  -1   7        0.00       -0.29      0.35 o
  -5  -1   7       14.29       16.53      0.93 o
  -4  -1   7       12.90       12.25      0.57 o
  -3  -1   7       28.45       27.14      0.68 o
  -2  -1   7      261.58      279.13      2.87 o
  -1  -1   7       43.56       43.29      0.57 o
   0  -1   7      159.49      172.20      2.00 o
   1  -1   7      124.77      125.70      1.26 o
   2  -1   7       31.96       29.28      0.41 o
   3  -1   7       11.55       10.69      0.24 o
   4  -1   7      160.57      150.22      1.49 o
   5  -1   7       39.18       35.79      0.77 o
   6  -1   7        0.63        0.46      0.23 o
  -6   0   7        1.85        1.37      0.68 o
  -5   0   7       30.81       31.97      1.03 o
  -4   0   7       17.27       17.60      0.49 o
  -3   0   7       57.49       59.05      0.77 o
  -2   0   7        0.09        0.12      0.10 o
  -1   0   7        0.02        1.15      0.24 o
   0   0   7       23.03       20.71      0.35 o
   1   0   7       90.76      100.85      1.06 o
   2   0   7        1.06        1.34      0.12 o
   3   0   7       27.87       28.89      0.44 o
   4   0   7       17.36       21.25      0.43 o
   5   0   7        0.00        0.31      0.22 o
   6   0   7        3.91        2.90      0.36 o
  -7   1   7        8.04       10.35      1.02 o
  -6   1   7       46.66       40.99      1.24 o
  -5   1   7       20.97       20.13      0.66 o
  -4   1   7       16.62       19.75      0.39 o
  -3   1   7       16.63       17.65      0.36 o
  -2   1   7        2.68        2.85      0.17 o
  -1   1   7       80.66       72.46      0.88 o
   0   1   7       56.65       57.34      0.80 o
   1   1   7        0.51        0.91      0.12 o
   2   1   7       26.17       28.25      0.46 o
   3   1   7       80.99       81.25      0.92 o
   4   1   7       47.88       50.90      0.88 o
   5   1   7        5.13        3.97      0.39 o
  -7   2   7        8.42        8.61      0.92 o
  -6   2   7        8.66        6.59      0.45 o
  -5   2   7      305.05      310.86      3.64 o
  -4   2   7        2.27        3.82      0.21 o
  -3   2   7      279.58      277.48      2.69 o
  -2   2   7        5.62        5.13      0.20 o
  -1   2   7       37.15       39.57      0.57 o
   0   2   7        2.40        3.47      0.18 o
   1   2   7      115.96      108.91      2.04 o
   2   2   7       72.94       71.72      0.94 o
   3   2   7       41.93       42.12      0.76 o
   4   2   7        0.79        0.83      0.25 o
  -7   3   7        8.53        8.63      0.73 o
  -6   3   7        6.63        8.56      0.44 o
  -5   3   7        0.45        0.30      0.17 o
  -4   3   7      270.21      278.52      2.74 o
  -3   3   7       27.68       27.55      0.57 o
  -2   3   7      148.15      143.96      2.70 o
  -1   3   7       40.61       40.65      0.59 o
   0   3   7        6.97        6.78      0.24 o
   1   3   7      241.86      246.66      2.62 o
   2   3   7       20.04       20.48      0.69 o
   3   3   7       15.29       14.37      0.69 o
   4   3   7        1.50        1.70      0.37 o
  -7   4   7        9.80       12.29      0.59 o
  -6   4   7        1.15        1.21      0.26 o
  -5   4   7        0.34        0.26      0.17 o
  -4   4   7        0.57        0.43      0.14 o
  -3   4   7        5.02        4.69      0.20 o
  -2   4   7        0.89        1.35      0.14 o
  -1   4   7        0.01       -0.19      0.13 o
   0   4   7      125.13      117.34      2.32 o
   1   4   7        1.41        1.84      0.28 o
   2   4   7       16.34       17.31      0.70 o
   3   4   7        4.08        4.20      0.42 o
  -6   5   7        4.59        5.05      0.37 o
  -5   5   7        1.33        1.75      0.18 o
  -4   5   7        5.33        4.67      0.26 o
  -3   5   7        0.19        0.01      0.14 o
  -2   5   7        1.97        1.31      0.19 o
  -1   5   7       13.26       10.69      0.39 o
   0   5   7        4.27        3.33      0.29 o
   1   5   7        0.00        0.29      0.17 o
   2   5   7        0.81        0.19      0.47 o
  -6   6   7        6.99        7.94      0.43 o
  -5   6   7       10.08       10.44      0.43 o
  -4   6   7        0.42        0.51      0.19 o
  -3   6   7        9.74       10.00      0.36 o
  -2   6   7        1.02        2.04      0.53 o
  -1   6   7        1.26        0.57      0.43 o
   0   6   7       11.37       10.07      0.85 o
   1   6   7        0.12        0.45      0.47 o
  -5   7   7        0.16        0.21      0.38 o
  -4   7   7        0.21        0.26      0.35 o
  -3   7   7        8.44        8.19      0.66 o
  -2   7   7        0.90        1.06      0.51 o
   1  -8   8        0.46        0.12      0.27 o
   2  -8   8        1.50        2.31      0.34 o
   3  -8   8        0.75        1.33      0.50 o
   4  -8   8        0.16        0.77      0.47 o
  -1  -7   8        4.57        3.81      0.45 o
   0  -7   8        0.56        1.04      0.61 o
   1  -7   8        0.35        0.19      0.26 o
   2  -7   8       19.65       20.74      0.76 o
   3  -7   8        0.18        0.73      0.32 o
   4  -7   8       18.57       20.80      0.90 o
   5  -7   8       11.44        9.53      1.03 o
  -2  -6   8        0.67        0.68      0.38 o
  -1  -6   8        5.32        5.59      0.39 o
   0  -6   8        0.11        0.02      0.22 o
   1  -6   8       23.79       23.88      1.49 o
   2  -6   8       10.71        9.91      0.56 o
   3  -6   8        0.00        0.02      0.27 o
   4  -6   8       12.02       11.37      0.83 o
   5  -6   8       36.02       34.27      1.58 o
   6  -6   8        1.66        3.37      0.72 o
  -3  -5   8        6.96        7.50      0.55 o
  -2  -5   8        5.52        4.90      0.40 o
  -1  -5   8        1.44        1.28      0.22 o
   0  -5   8       25.22       25.50      0.52 o
   1  -5   8        3.81        3.53      0.22 o
   2  -5   8        0.29        0.17      0.27 o
   3  -5   8       19.48       18.74      0.96 o
   4  -5   8       30.93       30.69      1.36 o
   5  -5   8       19.56       20.02      1.23 o
   6  -5   8        8.97        9.06      0.50 o
  -4  -4   8        0.52        0.43      0.34 o
  -3  -4   8       14.64       18.77      0.74 o
  -2  -4   8        1.24        1.46      0.22 o
  -1  -4   8       11.08       10.72      0.34 o
   0  -4   8        5.01        5.86      0.23 o
   1  -4   8        7.09        8.54      0.48 o
   2  -4   8       28.93       26.33      1.07 o
   3  -4   8        4.73        3.47      0.51 o
   4  -4   8       18.36       15.34      0.49 o
   5  -4   8        1.18        0.77      0.27 o
   6  -4   8       12.34       11.12      0.64 o
  -5  -3   8        1.28        1.19      0.51 o
  -4  -3   8        5.62        5.39      0.84 o
  -3  -3   8        0.55        0.35      0.24 o
  -2  -3   8        0.27        0.38      0.17 o
  -1  -3   8       64.36       61.23      0.84 o
   0  -3   8      138.50      146.02      2.31 o
   1  -3   8        9.27        8.63      0.48 o
   2  -3   8        3.17        3.29      0.25 o
   3  -3   8        1.07        0.82      0.15 o
   4  -3   8        0.38        0.12      0.15 o
   5  -3   8        4.09        4.04      0.21 o
   6  -3   8        4.77        4.18      0.32 o
  -5  -2   8       19.03       19.21      0.83 o
  -4  -2   8       52.76       50.92      1.33 o
  -3  -2   8        9.23        9.45      0.50 o
  -2  -2   8       21.02       20.80      0.47 o
  -1  -2   8        4.46        4.10      0.18 o
   0  -2   8      138.92      134.98      1.85 o
   1  -2   8        3.64        3.93      0.24 o
   2  -2   8       34.03       34.87      0.75 o
   3  -2   8        4.46        5.18      0.19 o
   4  -2   8       10.10       12.32      0.51 o
   5  -2   8        3.01        2.54      0.23 o
   6  -2   8       23.18       22.36      0.86 o
  -6  -1   8        4.23        4.47      0.74 o
  -5  -1   8        0.04        0.11      0.44 o
  -4  -1   8       40.31       41.35      1.16 o
  -3  -1   8        1.07        1.63      0.18 o
  -2  -1   8       73.79       74.38      0.85 o
  -1  -1   8      120.54      121.09      1.50 o
   0  -1   8      126.27      130.29      1.56 o
   1  -1   8       31.90       31.91      0.42 o
   2  -1   8       35.57       34.99      0.56 o
   3  -1   8      107.65      105.17      1.08 o
   4  -1   8      147.63      154.58      1.77 o
   5  -1   8       48.48       43.91      1.43 o
   6  -1   8        1.23        2.29      0.34 o
  -6   0   8        9.55        7.75      0.87 o
  -5   0   8       69.61       72.28      1.98 o
  -4   0   8       84.42       84.05      1.47 o
  -3   0   8       14.51       14.86      0.41 o
  -2   0   8        0.40        0.32      0.10 o
  -1   0   8        0.11        0.06      0.09 o
   0   0   8      107.90      103.92      1.24 o
   1   0   8       60.87       61.60      0.73 o
   2   0   8       15.23       14.66      0.31 o
   3   0   8       69.11       68.12      1.02 o
   4   0   8      194.84      196.62      2.42 o
   5   0   8        1.30        1.80      0.27 o
  -6   1   8        1.77        1.62      0.53 o
  -5   1   8        5.67        6.36      0.37 o
  -4   1   8      355.64      354.51      3.70 o
  -3   1   8       56.45       57.10      0.79 o
  -2   1   8      186.59      179.08      2.12 o
  -1   1   8       29.03       25.73      0.43 o
   0   1   8       22.74       23.36      0.55 o
   1   1   8       76.74       77.52      0.91 o
   2   1   8       58.95       59.75      0.77 o
   3   1   8       93.12       90.19      1.27 o
   4   1   8       19.84       20.15      0.59 o
   5   1   8        1.42        2.62      0.35 o
  -6   2   8        3.31        3.91      0.34 o
  -5   2   8       19.36       20.71      0.59 o
  -4   2   8        3.40        3.24      0.27 o
  -3   2   8      113.10      107.29      1.19 o
  -2   2   8       76.88       76.49      0.96 o
  -1   2   8        6.57        6.30      0.24 o
   0   2   8      143.58      146.45      1.54 o
   1   2   8       35.86       36.34      0.61 o
   2   2   8      146.69      152.14      2.16 o
   3   2   8        1.91        2.62      0.28 o
   4   2   8        0.67        0.76      0.29 o
  -6   3   8       23.09       26.24      0.82 o
  -5   3   8       28.81       26.27      0.82 o
  -4   3   8       17.11       17.70      0.47 o
  -3   3   8       22.65       21.60      0.43 o
  -2   3   8      217.83      208.15      4.66 o
  -1   3   8       38.62       38.02      0.64 o
   0   3   8        2.31        1.69      0.20 o
   1   3   8       20.69       21.08      0.53 o
   2   3   8        2.72        2.63      0.32 o
   3   3   8        2.10        2.20      0.38 o
  -6   4   8        7.12        8.12      0.44 o
  -5   4   8       13.70       12.80      0.50 o
  -4   4   8        3.35        3.15      0.22 o
  -3   4   8        8.70        7.53      0.40 o
  -2   4   8       74.46       68.19      0.89 o
  -1   4   8       16.64       17.29      0.37 o
   0   4   8        9.74        9.91      0.46 o
   1   4   8       55.27       59.65      1.47 o
   2   4   8        1.80        2.52      0.37 o
  -6   5   8        1.79        1.46      0.26 o
  -5   5   8        7.48        7.67      0.31 o
  -4   5   8        1.14        1.09      0.14 o
  -3   5   8        1.24        0.80      0.18 o
  -2   5   8       18.66       15.06      0.52 o
  -1   5   8        5.98        3.94      0.67 o
   0   5   8        2.75        2.63      0.26 o
   1   5   8        6.72        7.20      0.43 o
  -5   6   8        0.52        0.44      0.22 o
  -4   6   8        5.87        5.65      0.34 o
  -3   6   8        6.71        6.26      0.33 o
  -2   6   8        5.86        5.95      0.29 o
  -1   6   8        1.06        0.49      0.47 o
   0   6   8        1.25        1.81      0.57 o
   0  -7   9        3.23        3.02      0.29 o
   1  -7   9        1.67        1.06      0.29 o
   2  -7   9       36.87       33.85      1.08 o
   3  -7   9       15.90       16.26      1.02 o
   4  -7   9        0.74        0.25      0.32 o
  -2  -6   9        0.11       -0.09      0.32 o
  -1  -6   9        0.01       -0.11      0.26 o
   0  -6   9        4.52        3.71      0.39 o
   1  -6   9        1.00        0.73      0.41 o
   2  -6   9        0.54        0.40      0.29 o
   3  -6   9       28.80       26.68      0.97 o
   4  -6   9        2.32        2.06      0.42 o
   5  -6   9        1.32        0.77      0.51 o
  -3  -5   9        1.49        0.98      0.45 o
  -2  -5   9        1.43        1.66      0.41 o
  -1  -5   9        9.28        8.97      0.67 o
   0  -5   9       25.63       28.61      0.91 o
   1  -5   9       34.65       35.97      2.05 o
   2  -5   9        9.97        7.90      0.54 o
   3  -5   9        0.31        0.00      0.34 o
   4  -5   9       17.00       15.42      1.00 o
   5  -5   9        0.64        0.38      0.47 o
   6  -5   9        2.87        2.51      0.72 o
  -4  -4   9        1.07        1.98      0.41 o
  -3  -4   9        0.47        0.71      0.29 o
  -2  -4   9        4.15        3.72      0.37 o
  -1  -4   9       15.55       14.86      0.42 o
   0  -4   9        2.51        2.80      0.20 o
   1  -4   9       61.75       59.12      1.49 o
   2  -4   9        6.07        6.01      0.60 o
   3  -4   9        4.15        3.64      0.55 o
   4  -4   9       22.62       20.66      0.65 o
   5  -4   9        6.44        6.47      0.64 o
   6  -4   9        0.98        0.52      0.30 o
  -4  -3   9        0.70        0.57      0.32 o
  -3  -3   9        0.46        0.60      0.38 o
  -2  -3   9       63.13       66.06      1.49 o
  -1  -3   9       28.12       28.68      0.55 o
   0  -3   9       23.15       21.19      0.75 o
   1  -3   9       91.59       87.24      1.99 o
   2  -3   9        1.98        1.77      0.41 o
   3  -3   9        6.83        6.52      0.39 o
   4  -3   9       23.89       22.08      0.78 o
   5  -3   9       18.66       17.00      0.76 o
   6  -3   9        4.28        4.38      0.35 o
  -5  -2   9        2.62        1.94      0.43 o
  -4  -2   9       78.02       81.88      5.48 o
  -3  -2   9       20.61       20.12      0.96 o
  -2  -2   9        0.47        0.56      0.15 o
  -1  -2   9       15.86       17.97      0.50 o
   0  -2   9       29.82       29.78      0.49 o
   1  -2   9        2.37        2.83      0.48 o
   2  -2   9       23.94       26.14      0.56 o
   3  -2   9       18.89       20.36      0.46 o
   4  -2   9       19.87       18.40      0.49 o
   5  -2   9        3.41        3.51      0.32 o
  -5  -1   9        0.03        1.01      0.37 o
  -4  -1   9       28.43       31.64      1.01 o
  -3  -1   9        9.91        9.42      0.36 o
  -2  -1   9        6.46        7.22      0.25 o
  -1  -1   9        7.33        8.30      0.28 o
   0  -1   9       55.43       55.57      0.88 o
   1  -1   9        4.61        5.31      0.19 o
   2  -1   9        8.39        8.80      0.35 o
   3  -1   9        7.26        7.41      0.27 o
   4  -1   9        2.33        2.45      0.22 o
   5  -1   9       10.65       12.87      0.56 o
  -6   0   9        0.17        0.23      0.45 o
  -5   0   9      218.33      222.95      6.05 o
  -4   0   9       14.96       15.89      0.51 o
  -3   0   9      147.90      148.82      2.42 o
  -2   0   9        1.40        1.23      0.14 o
  -1   0   9       29.82       27.99      0.46 o
   0   0   9       85.28       85.84      1.04 o
   1   0   9       49.49       48.74      0.64 o
   2   0   9      225.56      227.46      2.28 o
   3   0   9        0.20        0.09      0.17 o
   4   0   9        8.00        8.04      0.41 o
   5   0   9        0.62        0.17      0.26 o
  -6   1   9        0.39        0.82      0.34 o
  -5   1   9        0.12        0.14      0.20 o
  -4   1   9       57.58       59.00      1.31 o
  -3   1   9       11.51       13.96      0.50 o
  -2   1   9        0.01        0.07      0.13 o
  -1   1   9        8.18        6.80      0.25 o
   0   1   9       64.74       66.01      0.81 o
   1   1   9      248.00      251.30      2.50 o
   2   1   9       18.23       17.75      0.60 o
   3   1   9        1.17        1.62      0.30 o
   4   1   9        0.52        0.71      0.28 o
  -6   2   9        0.30        0.25      0.47 o
  -5   2   9        7.34        8.29      0.43 o
  -4   2   9        4.11        4.20      0.32 o
  -3   2   9        8.91        7.87      0.30 o
  -2   2   9       56.38       53.00      0.92 o
  -1   2   9        4.10        4.02      0.22 o
   0   2   9       30.25       24.89      0.45 o
   1   2   9       37.71       33.74      0.72 o
   2   2   9        0.75        0.38      0.21 o
   3   2   9        0.40        0.68      0.27 o
   4   2   9        3.95        3.58      0.56 o
  -6   3   9        0.71        0.89      0.31 o
  -5   3   9       34.07       36.41      0.85 o
  -4   3   9        8.51        7.47      0.40 o
  -3   3   9        2.74        1.85      0.19 o
  -2   3   9       73.06       70.10      1.16 o
  -1   3   9        0.28        1.13      0.21 o
   0   3   9       14.48       12.62      0.50 o
   1   3   9       13.97       11.98      0.46 o
   2   3   9        3.55        3.80      0.36 o
   3   3   9        0.61        0.62      0.35 o
  -6   4   9        3.59        3.18      0.41 o
  -5   4   9        5.27        5.67      0.46 o
  -4   4   9       11.12       11.00      0.39 o
  -3   4   9        7.41        6.65      0.30 o
  -2   4   9        0.09        0.73      0.27 o
  -1   4   9        0.11        0.24      0.16 o
   0   4   9       17.62       15.04      0.42 o
   1   4   9       14.35       16.88      1.42 o
   2   4   9        7.87       10.71      0.67 o
  -5   5   9        1.68        1.40      0.22 o
  -4   5   9       15.60       15.51      0.39 o
  -3   5   9       20.63       18.76      0.66 o
  -2   5   9        3.73        3.28      0.31 o
  -1   5   9        0.08       -0.14      0.25 o
   0   5   9        1.91        1.08      0.24 o
  -4   6   9        4.13        5.30      0.35 o
  -3   6   9        0.48        1.09      0.22 o
  -2   6   9        3.01        2.63      0.46 o
   1  -7  10        0.59        0.64      0.32 o
   2  -7  10        1.46        1.67      0.39 o
   3  -7  10        0.00       -0.44      0.29 o
  -1  -6  10        4.07        2.10      0.29 o
   0  -6  10        0.12        0.42      0.28 o
   1  -6  10        0.51        0.40      0.29 o
   2  -6  10        0.87        0.71      0.33 o
   3  -6  10        1.66        1.91      0.39 o
   4  -6  10        0.00        0.00      0.31 o
   5  -6  10        2.68        2.66      0.62 o
  -2  -5  10        1.03        1.02      0.43 o
  -1  -5  10        0.43        0.24      0.22 o
   0  -5  10       14.72       15.13      0.70 o
   1  -5  10       32.93       38.06      1.28 o
   2  -5  10       10.65       12.05      0.76 o
   3  -5  10        0.02        0.32      0.38 o
   4  -5  10        5.71        5.17      0.72 o
   5  -5  10        0.04        0.38      0.47 o
  -3  -4  10        9.73        9.12      0.85 o
  -2  -4  10       15.58       14.18      0.63 o
  -1  -4  10        6.08        4.87      0.45 o
   0  -4  10        5.78        5.16      0.46 o
   1  -4  10       33.34       33.65      1.40 o
   2  -4  10       14.37       16.27      0.96 o
   3  -4  10        0.02        0.23      0.41 o
   4  -4  10        3.97        4.56      0.70 o
   5  -4  10        0.44        0.46      0.24 o
  -4  -3  10        2.04        2.00      0.41 o
  -3  -3  10        2.07        1.73      0.45 o
  -2  -3  10       28.21       28.70      0.64 o
  -1  -3  10        2.24        1.70      0.18 o
   0  -3  10        6.38        8.39      0.54 o
   1  -3  10       10.58       10.94      0.59 o
   2  -3  10        0.09       -0.28      0.32 o
   3  -3  10       71.86       70.40      1.58 o
   4  -3  10       71.24       71.11      1.67 o
   5  -3  10        0.64        0.00      0.29 o
  -4  -2  10        0.32        0.92      0.36 o
  -3  -2  10       45.89       45.44      1.36 o
  -2  -2  10        0.22       -0.02      0.15 o
  -1  -2  10        0.24        0.06      0.16 o
   0  -2  10       22.33       22.93      0.40 o
   1  -2  10        9.23       11.15      0.61 o
   2  -2  10       24.41       26.09      0.67 o
   3  -2  10       33.95       32.24      0.70 o
   4  -2  10      111.31      109.69      3.39 o
   5  -2  10       14.90       12.62      0.56 o
  -5  -1  10       12.29       11.80      0.96 o
  -4  -1  10       88.30       85.79      1.63 o
  -3  -1  10       15.01       16.86      0.56 o
  -2  -1  10       67.15       67.90      1.10 o
  -1  -1  10       11.59       13.28      0.36 o
   0  -1  10       59.10       62.56      0.88 o
   1  -1  10      149.18      154.65      1.85 o
   2  -1  10       32.83       33.32      0.81 o
   3  -1  10       29.48       28.53      0.64 o
   4  -1  10       43.59       41.50      0.95 o
   5  -1  10        3.94        2.38      0.47 o
  -5   0  10        0.01       -0.22      0.26 o
  -4   0  10        8.91        8.78      0.50 o
  -3   0  10       13.05       13.10      0.44 o
  -2   0  10       55.71       56.72      1.36 o
  -1   0  10        0.26        0.53      0.32 o
   0   0  10        5.21        3.81      0.20 o
   1   0  10        4.95        6.16      0.26 o
   2   0  10       29.72       29.30      0.84 o
   3   0  10        9.72        8.47      0.45 o
   4   0  10        8.56        8.20      0.49 o
  -5   1  10        0.10        0.01      0.25 o
  -4   1  10       14.61       13.82      0.54 o
  -3   1  10       35.03       34.12      0.85 o
  -2   1  10       81.47       84.51      1.29 o
  -1   1  10        0.62        0.25      0.14 o
   0   1  10        1.13        1.25      0.17 o
   1   1  10       47.96       48.16      0.80 o
   2   1  10        6.75        7.23      0.43 o
   3   1  10       12.63       14.04      0.66 o
   4   1  10       17.41       19.56      0.88 o
  -6   2  10        0.53        0.42      0.35 o
  -5   2  10        9.00        9.37      0.47 o
  -4   2  10        5.35        4.80      0.48 o
  -3   2  10       35.26       34.47      0.89 o
  -2   2  10       27.09       21.87      0.56 o
  -1   2  10        3.28        3.08      0.24 o
   0   2  10       15.68       16.22      0.45 o
   1   2  10        0.78        0.87      0.25 o
   2   2  10       25.37       28.76      1.19 o
   3   2  10       40.96       46.13      1.34 o
  -5   3  10        0.11        0.26      0.36 o
  -4   3  10       15.61       13.98      0.61 o
  -3   3  10       13.19       11.14      0.40 o
  -2   3  10        5.61        3.70      0.30 o
  -1   3  10       19.61       14.74      0.63 o
   0   3  10        0.12        0.28      0.20 o
   1   3  10        1.79        1.94      0.30 o
   2   3  10       13.30       15.78      0.97 o
  -5   4  10        7.54        9.19      0.58 o
  -4   4  10        1.61        1.91      0.28 o
  -3   4  10       23.37       23.24      0.57 o
  -2   4  10       10.63        9.55      0.41 o
  -1   4  10        0.00       -0.17      0.19 o
   0   4  10       16.21       16.82      0.63 o
   1   4  10        0.11        0.62      0.37 o
  -4   5  10        0.09        0.30      0.19 o
  -3   5  10       30.39       34.67      0.92 o
  -2   5  10        0.08        0.13      0.34 o
  -1   5  10        0.39        0.22      0.23 o
   0  -6  11        0.10        0.35      0.31 o
   1  -6  11        0.24        0.00      0.30 o
   2  -6  11        5.42        5.82      0.55 o
   3  -6  11        1.50        1.20      0.59 o
   4  -6  11        1.50        1.76      0.62 o
  -2  -5  11       26.22       28.68      0.95 o
  -1  -5  11        3.02        3.35      0.44 o
   0  -5  11        0.45        0.76      0.32 o
   1  -5  11        0.76        0.72      0.33 o
   2  -5  11       19.49       19.77      1.00 o
   3  -5  11        7.79        9.84      0.68 o
   4  -5  11        0.08        0.28      0.45 o
  -3  -4  11        2.53        3.17      0.67 o
  -2  -4  11        0.50        0.66      0.41 o
  -1  -4  11        0.04        0.09      0.29 o
   0  -4  11        0.00        0.13      0.41 o
   1  -4  11        0.26        0.69      0.33 o
   2  -4  11       32.74       31.07      1.71 o
   3  -4  11       12.45       10.41      0.89 o
   4  -4  11       25.27       28.22      1.49 o
  -3  -3  11        0.58        0.85      0.36 o
  -2  -3  11        3.88        3.69      0.45 o
  -1  -3  11        4.79        5.29      0.51 o
   0  -3  11        0.24       -0.01      0.29 o
   1  -3  11       61.32       66.07      1.73 o
   2  -3  11        5.11        3.66      0.64 o
   3  -3  11        3.78        3.87      0.36 o
   4  -3  11        0.00        0.55      0.47 o
  -4  -2  11       23.44       28.68      0.84 o
  -3  -2  11        6.71        7.00      0.53 o
  -2  -2  11       14.91       12.94      0.56 o
  -1  -2  11       12.63       13.04      1.37 o
   0  -2  11       46.39       48.33      1.71 o
   2  -2  11       94.89       98.89      2.14 o
   3  -2  11        0.65        0.73      0.16 o
   4  -2  11        1.79        1.72      0.23 o
  -4  -1  11       20.61       21.47      0.70 o
  -3  -1  11        4.19        4.54      0.36 o
  -2  -1  11       32.37       34.23      0.70 o
  -1  -1  11        0.01       -0.15      0.22 o
   0  -1  11        1.98        2.16      0.27 o
   1  -1  11      149.94      152.42      2.09 o
   2  -1  11        0.75        1.20      0.19 o
   3  -1  11        0.99        0.67      0.21 o
   4  -1  11        5.35        5.76      0.48 o
  -5   0  11       12.40       13.60      0.77 o
  -4   0  11       10.02       11.75      0.55 o
  -3   0  11       23.40       23.57      1.22 o
  -2   0  11       68.43       72.17      1.53 o
  -1   0  11        0.43        0.09      0.24 o
   0   0  11       31.66       30.12      0.63 o
   1   0  11        0.44        0.31      0.18 o
   2   0  11        6.87        7.08      0.36 o
   3   0  11       23.30       24.60      0.76 o
   4   0  11       10.50       10.73      0.56 o
  -5   1  11        6.95        7.49      0.51 o
  -4   1  11        0.82        1.22      0.34 o
  -3   1  11        1.20        0.64      0.22 o
  -2   1  11       36.67       37.70      3.10 o
  -1   1  11       14.85       12.56      0.42 o
   0   1  11       12.25       13.58      0.45 o
   1   1  11        0.55        0.26      0.23 o
   2   1  11        3.38        2.31      0.32 o
   3   1  11       10.69       15.45      1.07 o
  -5   2  11        0.15        0.04      0.38 o
  -4   2  11        2.59        3.26      0.32 o
  -3   2  11        5.05        3.69      0.38 o
  -2   2  11       13.30       11.54      0.49 o
  -1   2  11        8.92        8.32      0.43 o
   0   2  11        0.50        0.23      0.22 o
   1   2  11        4.95        4.49      0.39 o
   2   2  11        6.94        6.63      0.47 o
  -5   3  11        5.09        4.68      0.46 o
  -4   3  11        1.25        1.07      0.30 o
  -3   3  11        2.42        3.18      0.30 o
  -2   3  11        9.12        7.60      0.45 o
  -1   3  11        2.83        2.71      0.40 o
   0   3  11        2.40        2.16      0.43 o
   1   3  11        0.41        0.82      0.35 o
  -4   4  11        4.88        5.88      0.45 o
  -3   4  11       25.24       26.48      0.81 o
  -2   4  11        4.69        3.51      0.36 o
  -1   4  11        0.38        0.20      0.36 o
   0   4  11        8.06       10.31      0.98 o
  -1  -5  12        4.29        4.05      0.51 o
   0  -5  12        0.66        0.89      0.36 o
   1  -5  12        8.58       10.85      0.71 o
   2  -5  12        7.03        6.12      0.60 o
   3  -5  12        6.08        6.77      0.80 o
  -2  -4  12        1.62        1.72      0.51 o
  -1  -4  12        1.40        1.20      0.36 o
   0  -4  12       34.11       37.63      1.22 o
   1  -4  12        9.66       10.29      0.72 o
   2  -4  12       26.19       27.76      1.11 o
   3  -4  12        0.59        1.13      0.53 o
   4  -4  12       48.39       44.30      2.02 o
  -3  -3  12       17.94       21.51      1.24 o
  -2  -3  12        0.38        0.25      0.49 o
  -1  -3  12        0.02       -0.23      0.28 o
   0  -3  12       53.70       54.85      1.54 o
   1  -3  12       37.32       39.44      1.29 o
   2  -3  12        0.03       -0.06      0.45 o
   3  -3  12        1.48        1.58      0.60 o
   4  -3  12       35.05       34.89      1.36 o
  -3  -2  12        0.32        0.19      0.43 o
  -2  -2  12        0.21       -0.13      0.40 o
  -1  -2  12        0.85        0.58      0.57 o
   0  -2  12        0.54        0.23      0.65 o
   1  -2  12        6.34        6.52      0.81 o
   2  -2  12        3.52        2.35      0.45 o
   3  -2  12        0.60        0.63      0.30 o
  -4  -1  12        8.34        7.84      0.92 o
  -3  -1  12       13.76       13.46      0.71 o
  -2  -1  12        3.89        3.62      0.44 o
  -1  -1  12       16.63       18.05      0.77 o
   0  -1  12        0.04        0.19      0.43 o
   1  -1  12        7.82        6.53      0.49 o
   2  -1  12        4.36        3.70      0.29 o
   3  -1  12        0.15        0.25      0.22 o
  -4   0  12        4.72        4.76      0.41 o
  -3   0  12        8.39        8.58      0.49 o
  -2   0  12       37.52       34.99      0.89 o
  -1   0  12        2.95        2.45      0.58 o
   0   0  12        1.89        2.26      0.25 o
   1   0  12        2.82        3.25      0.27 o
   2   0  12        0.19        0.01      0.23 o
   3   0  12       27.91       31.79      1.07 o
  -4   1  12        6.27        5.59      0.45 o
  -3   1  12        3.61        3.02      0.35 o
  -2   1  12        5.81        5.60      0.52 o
  -1   1  12        0.26        0.11      0.18 o
   0   1  12        0.14        0.10      0.22 o
   1   1  12        2.30        2.81      0.32 o
   2   1  12        1.63        1.01      0.29 o
  -4   2  12        5.58        7.30      0.52 o
  -3   2  12        0.74        1.04      0.50 o
  -2   2  12        5.84        3.56      0.34 o
  -1   2  12        6.77        7.94      0.47 o
   0   2  12        2.67        2.36      0.32 o
   1   2  12        1.04        0.43      0.28 o
  -4   3  12        2.63        2.97      0.40 o
  -3   3  12        3.98        5.54      0.38 o
  -2   3  12       12.13       12.36      0.55 o
  -1   3  12        0.95        1.62      0.31 o
   0   3  12        0.34        0.27      0.31 o
  -1  -4  13        1.68        1.69      0.42 o
   0  -4  13        0.77        0.80      0.52 o
   1  -4  13        2.71        4.08      0.55 o
   2  -4  13       25.20       26.46      1.11 o
  -2  -3  13        1.61        1.81      0.53 o
  -1  -3  13       15.52       18.23      0.87 o
   0  -3  13        4.50        5.63      0.57 o
   1  -3  13       55.32       59.94      1.72 o
   2  -3  13        0.03       -0.55      0.43 o
   3  -3  13        0.08       -0.43      0.47 o
  -2  -2  13       23.33       24.85      1.38 o
  -1  -2  13       26.93       27.15      1.45 o
   0  -2  13       15.67       16.53      0.82 o
   1  -2  13        1.04        1.28      0.57 o
   2  -2  13        7.65        9.07      0.58 o
  -3  -1  13        1.90        0.60      0.53 o
  -2  -1  13       11.23       12.15      0.73 o
  -1  -1  13       33.47       32.95      1.60 o
   0  -1  13        3.24        3.17      0.44 o
   1  -1  13        0.97        0.81      0.35 o
   2  -1  13        0.57        0.45      0.20 o
  -3   0  13        2.03        1.83      0.49 o
  -2   0  13        1.95        1.56      0.59 o
  -1   0  13        0.67        0.41      0.47 o
   0   0  13        0.65        0.53      0.21 o
   1   0  13        0.54        0.12      0.44 o
   2   0  13        1.23        1.11      0.62 o
  -3   1  13        4.92        6.70      0.62 o
  -2   1  13        2.22        2.28      0.64 o
  -1   1  13        0.40        0.56      0.28 o
   0   1  13        9.83        9.08      0.48 o
   1   1  13        0.47       -0.08      0.25 o
  -3   2  13        9.19       10.87      0.78 o
  -2   2  13        2.18        2.21      0.37 o
  -1   2  13        0.13        0.68      0.28 o
   0   2  13        1.03        2.22      0.37 o
  -1  -2  14        0.62        0.00      0.53 o
   0  -2  14        2.55        2.70      0.70 o
   1  -2  14        0.70        0.45      0.38 o
  -1  -1  14        0.30        1.53      0.60 o
   0  -1  14        0.04        0.04      0.49 o
  -1   0  14        1.52        0.98      0.60 o
 
